# Supplementary material for: Understanding the relationship between cerebellum and the frontal-cortex region of C9orf72-related amyotrophic lateral sclerosis: A comparative analysis of genetic features
Source: PLoS One. 2024 May 16;19(5):e0301267. doi: 10.1371/journal.pone.0301267 (PMC11098475; doi:10.1371/journal.pone.0301267)
Supplement: S1 Data — List of miRNAs interacting with key DEGs and their gene enrichment. (XLSX) [file pone.0301267.s001.xlsx]

## Sheet: Table S1
	Table S1. List of differentially regulated genes (DEGs) in cerebellum region of C9-ALS cases
id	baseMean	baseMeanA	baseMeanB	foldChange	log2FoldChange	pval	padj
ENSG00000171560	4.08716	8.08341	0.0909005	0.0112453	-6.47453	1.71051e-15	3.70864e-12
ENSG00000171557	2.81124	5.52623	0.0962443	0.0174159	-5.84345	4.40043e-12	4.46825e-09
ENSG00000171564	3.73293	7.30833	0.157519	0.0215534	-5.53594	3.01437e-13	4.28898e-10
ENSG00000196604	7.58176	13.9778	1.18568	0.0848258	-3.55935	3.64502e-12	3.85957e-09
ENSG00000288622	1.51959	2.7429	0.296272	0.108014	-3.21071	1.03013e-05	0.00147493
ENSG00000163631	17.2893	31.0098	3.56872	0.115084	-3.11925	1.52695e-11	1.41885e-08
ENSG00000128617	1.57065	2.70058	0.440728	0.163198	-2.61531	1.0032e-05	0.00144547
ENSG00000140795	50.3515	81.997	18.7059	0.228129	-2.13208	3.8419e-09	1.69831e-06
ENSG00000255073	22.254	36.1496	8.35831	0.231214	-2.1127	3.51481e-08	1.20325e-05
ENSG00000188833	9.40231	15.1182	3.68645	0.243842	-2.03598	5.50659e-06	0.000939029
ENSG00000133048	214.201	85.0849	343.316	4.03498	2.01256	1.08375e-15	2.46722e-12
ENSG00000012223	32.5666	12.9265	52.2067	4.03874	2.0139	6.11394e-08	2.00269e-05
ENSG00000013588	13.1176	5.10277	21.1323	4.14135	2.0501	2.21026e-05	0.0025738
ENSG00000152093	1.57388	0.609907	2.53785	4.16104	2.05694	1.36095e-05	0.00177045
ENSG00000168079	8.58419	3.30941	13.859	4.18775	2.06618	2.27088e-07	6.24137e-05
ENSG00000118271	78.0891	29.952	126.226	4.21429	2.07529	4.63083e-13	6.20136e-10
ENSG00000047457	439.217	166.552	711.883	4.27425	2.09567	1.37746e-18	3.91981e-15
ENSG00000129654	29.3617	11.0728	47.6506	4.30339	2.10547	8.79832e-09	3.48345e-06
ENSG00000041982	44.6263	16.6686	72.5839	4.35453	2.12252	3.09154e-08	1.08277e-05
ENSG00000133800	70.8053	26.2457	115.365	4.39558	2.13605	1.22913e-11	1.19071e-08
ENSG00000100292	90.6147	33.5411	147.688	4.40321	2.13856	1.09651e-12	1.28014e-09
ENSG00000122592	5.42919	1.99036	8.86803	4.4555	2.15559	2.94166e-05	0.00323518
ENSG00000116096	91.8146	32.2812	151.348	4.68842	2.2291	6.81058e-13	8.85979e-10
ENSG00000019169	23.9185	8.07664	39.7604	4.92289	2.29951	7.78649e-10	4.22055e-07
ENSG00000242441	13.5489	4.53864	22.5593	4.97048	2.31339	7.30587e-07	0.000169716
ENSG00000149257	544.103	178.756	909.451	5.08768	2.34701	9.94845e-22	4.11784e-18
ENSG00000147443	2.65224	0.862917	4.44156	5.14715	2.36377	9.41784e-06	0.00139222
ENSG00000130176	19.3093	6.24318	32.3753	5.18571	2.37454	9.66229e-06	0.00140484
ENSG00000118113	3.0788	0.993229	5.16436	5.19957	2.37839	3.52619e-06	0.000637106
ENSG00000106211	2100.11	646.475	3553.74	5.4971	2.45867	1.47222e-25	7.44796e-22
ENSG00000132002	5974.62	1767.22	10182	5.76161	2.52647	8.96264e-26	5.10097e-22
ENSG00000170627	3.06914	0.902039	5.23623	5.80488	2.53727	5.99375e-07	0.00014288
ENSG00000120694	3807.41	1107.06	6507.75	5.87839	2.55542	1.67875e-28	1.21451e-24
ENSG00000111341	117.597	33.7529	201.441	5.96811	2.57727	1.03696e-12	1.27605e-09
ENSG00000124875	1.23445	0.324549	2.14434	6.60716	2.72403	5.95853e-05	0.00569063
ENSG00000163017	11.2646	2.634	19.8952	7.55325	2.9171	1.25921e-07	3.74726e-05
ENSG00000196136	1189.44	271.91	2106.96	7.74875	2.95396	2.59123e-39	5.89907e-35
ENSG00000106004	2.35871	0.469822	4.2476	9.04086	3.17646	6.32652e-07	0.00014925
ENSG00000270757	34.9058	6.89415	62.9174	9.1262	3.19001	7.32668e-19	2.38279e-15
ENSG00000109193	1.03398	0.195049	1.87292	9.60232	3.26338	4.16582e-05	0.00425683
ENSG00000204388	21219.7	3834.73	38604.6	10.0671	3.33158	2.37642e-32	2.70502e-28
ENSG00000064886	26.4314	4.55568	48.3071	10.6037	3.4065	6.46907e-19	2.26572e-15
ENSG00000168779	6.5556	1.07641	12.0348	11.1805	3.48291	2.00869e-11	1.7588e-08
ENSG00000204389	26262.8	3608.76	48916.8	13.555	3.76075	8.34696e-35	1.26682e-30
ENSG00000112238	1.88899	0.253483	3.5245	13.9043	3.79746	2.14395e-07	6.02568e-05
ENSG00000175084	43.651	5.46315	81.8389	14.9802	3.90498	8.2126e-18	2.19958e-14
ENSG00000124107	21.7418	2.49225	40.9913	16.4475	4.0398	1.00484e-18	3.0501e-15
ENSG00000006606	0.894542	0.102518	1.68657	16.4514	4.04014	4.88422e-05	0.00487683
ENSG00000188257	2.42673	0.269582	4.58387	17.0036	4.08777	4.21225e-09	1.80932e-06
ENSG00000179813	1.0996	0.0783222	2.12088	27.0789	4.7591	6.77826e-06	0.00108905
ENSG00000164093	1.55262	0.098704	3.00653	30.4601	4.92885	6.0415e-09	2.49368e-06
ENSG00000171540	1.04915	0.0627723	2.03552	32.427	5.01912	3.47825e-07	8.94737e-05
ENSG00000113196	0.737805	0.0434761	1.43213	32.9408	5.0418	2.86704e-05	0.00317614
ENSG00000197576	1.60948	0.0706822	3.14828	44.5414	5.47707	1.60109e-09	7.92384e-07
ENSG00000064218	0.548659	0.0213655	1.07595	50.3593	5.65419	6.24676e-05	0.00580452
ENSG00000173110	1290.82	23.0069	2558.63	111.211	6.79716	4.88955e-129	2.22626e-124
ENSG00000180818	2.56223	0.0405764	5.08388	125.291	6.96914	4.01359e-14	6.76824e-11

## Sheet: Table S2
	Table S2. List of differentially regulated genes (DEGs) in frontal cortex region of C9-ALS cases
id	baseMean	baseMeanA	baseMeanB	foldChange	log2FoldChange	pval	padj
ENSG00000164438	4.76279	9.49141	0.0341788	0.00360103	-8.11738	5.70334e-16	7.48563e-13
ENSG00000164853	18.8097	37.3879	0.231512	0.00619218	-7.33534	9.10505e-30	3.91103e-26
ENSG00000143032	21.4132	42.548	0.278509	0.00654576	-7.25522	1.20065e-30	6.30339e-27
ENSG00000259803	25.5577	50.5369	0.57862	0.0114495	-6.44858	1.17417e-29	4.62329e-26
ENSG00000186895	3.25811	6.42041	0.0958094	0.0149226	-6.06635	3.32356e-12	3.14077e-09
ENSG00000237038	1.13616	2.23813	0.0341788	0.0152711	-6.03305	4.60714e-09	2.59152e-06
ENSG00000215474	0.785967	1.54727	0.0246619	0.0159389	-5.9713	1.25977e-05	0.00321468
ENSG00000125492	24.0815	47.3777	0.785349	0.0165763	-5.91473	5.43713e-28	1.97619e-24
ENSG00000161992	60.6817	119.261	2.10229	0.0176276	-5.82602	1.35145e-37	1.06427e-33
ENSG00000129910	48.7305	95.7626	1.69842	0.0177357	-5.8172	8.83365e-34	5.21738e-30
ENSG00000103310	3.18488	6.2147	0.155056	0.0249499	-5.32482	1.37664e-10	9.56565e-08
ENSG00000169224	29.1912	56.659	1.72339	0.0304169	-5.03898	6.13581e-25	1.93278e-21
ENSG00000273513	2.21406	4.2967	0.131413	0.0305846	-5.03105	8.58049e-11	6.33482e-08
ENSG00000273706	38.824	75.1418	2.50628	0.033354	-4.90599	8.58763e-26	2.89832e-22
ENSG00000196242	12.3414	23.8664	0.816371	0.0342058	-4.86961	7.64137e-19	1.24502e-15
ENSG00000225327	1.97406	3.80904	0.139073	0.0365112	-4.77552	2.26512e-10	1.52895e-07
ENSG00000223609	3.06833	5.91736	0.219298	0.0370601	-4.75399	4.21281e-10	2.76466e-07
ENSG00000161609	3.50837	6.76003	0.256708	0.0379744	-4.71883	1.39913e-09	8.3682e-07
ENSG00000123572	15.7819	30.366	1.19786	0.0394474	-4.66393	1.09341e-19	2.06655e-16
ENSG00000086570	1152.3	2208.02	96.5822	0.0437416	-4.51485	4.52281e-63	7.12343e-59
ENSG00000089116	2.19326	4.16522	0.221312	0.0531335	-4.23424	1.5158e-07	7.09122e-05
ENSG00000165588	1.9314	3.66453	0.198271	0.0541055	-4.20808	1.71026e-06	0.000598592
ENSG00000170549	3.79707	7.17193	0.422209	0.0588696	-4.08633	2.3632e-09	1.37853e-06
ENSG00000164778	34.1469	64.435	3.85881	0.0598868	-4.06162	1.70068e-19	2.9762e-16
ENSG00000135903	7.43598	14.0284	0.843606	0.0601358	-4.05563	5.46486e-12	4.87197e-09
ENSG00000136542	31.6193	59.5046	3.73399	0.0627514	-3.99421	1.26385e-17	1.86615e-14
ENSG00000109943	72.5077	136.332	8.68327	0.063692	-3.97274	1.73835e-23	4.56318e-20
ENSG00000176842	3.8041	7.12495	0.483257	0.067826	-3.88202	1.02299e-08	5.55592e-06
ENSG00000163508	5.99004	11.1856	0.794468	0.0710259	-3.81551	1.11632e-09	6.9403e-07
ENSG00000138136	2.90945	5.4257	0.393202	0.0724702	-3.78647	1.79818e-06	0.000620176
ENSG00000250844	1.33044	2.47842	0.182464	0.073621	-3.76374	9.80812e-06	0.00254634
ENSG00000140506	26.5793	49.4534	3.70521	0.0749234	-3.73844	1.64968e-16	2.22707e-13
ENSG00000249811	3.97753	7.39907	0.555998	0.0751443	-3.73419	4.87308e-09	2.70886e-06
ENSG00000174788	3.76226	6.97187	0.552642	0.0792674	-3.65713	1.38174e-08	7.41898e-06
ENSG00000145863	80.516	148.997	12.0351	0.0807744	-3.62996	6.84254e-22	1.70163e-18
ENSG00000169877	1.30322	2.41039	0.196041	0.0813315	-3.62004	2.46772e-05	0.00560575
ENSG00000146910	11.0721	20.3174	1.82687	0.0899165	-3.47527	9.86729e-11	7.17276e-08
ENSG00000170561	6.43322	11.7735	1.09298	0.0928339	-3.4292	7.47952e-10	4.84119e-07
ENSG00000143365	20.4343	37.1884	3.68017	0.0989601	-3.33701	5.42682e-13	5.57429e-10
ENSG00000008196	10.8027	19.6496	1.95582	0.0995348	-3.32866	2.52393e-09	1.45434e-06
ENSG00000105664	3.17446	5.74972	0.599198	0.104213	-3.26239	2.29002e-06	0.000756666
ENSG00000169174	20.6134	37.2155	4.01122	0.107784	-3.21379	1.94385e-11	1.58357e-08
ENSG00000128617	2.07921	3.68687	0.471561	0.127903	-2.96688	7.86589e-06	0.00211172
ENSG00000184564	8.72432	15.3425	2.10619	0.137279	-2.86482	2.24349e-07	0.000102485
ENSG00000132677	6.25012	10.9638	1.53641	0.140135	-2.83511	2.22319e-07	0.000102485
ENSG00000285607	1.78761	3.12576	0.449461	0.143792	-2.79794	4.35178e-05	0.0090185
ENSG00000197467	66.2112	115.229	17.1937	0.149214	-2.74455	3.53652e-12	3.27649e-09
ENSG00000170615	5.59478	9.73664	1.45293	0.149223	-2.74446	2.78704e-06	0.000872103
ENSG00000171219	57.6002	99.9152	15.2852	0.152981	-2.70857	2.38465e-12	2.29949e-09
ENSG00000172349	278.138	482.03	74.2457	0.154027	-2.69874	1.00618e-18	1.57829e-15
ENSG00000079689	34.1256	58.7585	9.49261	0.161553	-2.62992	2.20725e-09	1.30366e-06
ENSG00000137203	9.81225	16.7944	2.83007	0.168513	-2.56907	2.64275e-06	0.000838053
ENSG00000227877	3.5313	6.01947	1.04314	0.173294	-2.52871	4.12361e-05	0.00869824
ENSG00000110887	35.4778	60.3643	10.5913	0.175456	-2.51082	1.26208e-10	8.90047e-08
ENSG00000173080	9.47123	16.0951	2.84737	0.176909	-2.49892	4.37678e-08	2.20003e-05
ENSG00000278599	5.64867	9.59592	1.70142	0.177307	-2.49568	3.67069e-08	1.88522e-05
ENSG00000213171	8.517	14.4039	2.63012	0.182598	-2.45325	3.1854e-06	0.000983726
ENSG00000126895	8.91038	14.8121	3.00868	0.203124	-2.29957	7.74589e-06	0.00210341
ENSG00000124493	454.769	754.056	155.481	0.206193	-2.27793	1.63043e-14	1.79157e-11
ENSG00000160593	13.5738	22.3291	4.81849	0.215794	-2.21227	5.40253e-06	0.00151047
ENSG00000027644	10.8914	17.8154	3.96735	0.222692	-2.16688	1.28138e-05	0.00323771
ENSG00000275954	4.8928	7.98323	1.80237	0.22577	-2.14708	2.23356e-06	0.000743208
ENSG00000165370	11.6537	18.9928	4.31461	0.227171	-2.13815	1.84936e-05	0.00441325
ENSG00000174963	196.269	315.897	76.6403	0.242612	-2.04328	2.92114e-11	2.25422e-08
ENSG00000158578	13.3013	21.368	5.23457	0.244973	-2.02931	1.55624e-05	0.00379033
ENSG00000204389	10820.8	3993.92	17647.6	4.41861	2.14359	2.0481e-20	4.2075e-17
ENSG00000232629	4.79405	1.65288	7.93523	4.80086	2.26329	3.19642e-05	0.00695994
ENSG00000174576	49.2178	15.3032	83.1324	5.43236	2.44158	1.52691e-11	1.26573e-08
ENSG00000269028	10.3655	3.14665	17.5844	5.5883	2.48241	1.63298e-06	0.000584531
ENSG00000173110	309.294	18.9204	599.668	31.6942	4.98615	2.01514e-61	2.38038e-57
ENSG00000228836	0.882173	0.0382338	1.72611	45.1463	5.49654	4.12738e-06	0.00121887

## Sheet: Table S3
Table S3. Gene set enrichment aanalysis (GSEA) of DEGs in cerebellum of C9-ALS cases
Biological Process
ID	Description	setSize	enrichmentScore	NES	pvalue	p.adjust	qvalues	rank	leading_edge	core_enrichment
GO:0002790	GO:0002790	peptide secretion	3	-1	-2.04042	0.000234962	0.000234962	0.00170775	4	tags=100%, list=7%, signal=98%	ENSG00000171557/ENSG00000171560
GO:0002791	GO:0002791	regulation of peptide secretion	3	-1	-2.04042	0.000234962	0.000234962	0.00170775	4	tags=100%, list=7%, signal=98%	ENSG00000171557/ENSG00000171560
GO:0002793	GO:0002793	positive regulation of peptide secretion	3	-1	-2.04042	0.000234962	0.000234962	0.00170775	4	tags=100%, list=7%, signal=98%	ENSG00000171557/ENSG00000171560
GO:0009306	GO:0009306	protein secretion	3	-1	-2.04042	0.000234962	0.000234962	0.00170775	4	tags=100%, list=7%, signal=98%	ENSG00000171557/ENSG00000171560
GO:0010769	GO:0010769	regulation of cell morphogenesis involved in differentiation	3	-1	-2.04042	0.000234962	0.000234962	0.00170775	4	tags=100%, list=7%, signal=98%	ENSG00000171557/ENSG00000171560
GO:0010770	GO:0010770	positive regulation of cell morphogenesis involved in differentiation	3	-1	-2.04042	0.000234962	0.000234962	0.00170775	4	tags=100%, list=7%, signal=98%	ENSG00000171557/ENSG00000171560
GO:0010811	GO:0010811	positive regulation of cell-substrate adhesion	3	-1	-2.04042	0.000234962	0.000234962	0.00170775	4	tags=100%, list=7%, signal=98%	ENSG00000171557/ENSG00000171560
GO:0015833	GO:0015833	peptide transport	3	-1	-2.04042	0.000234962	0.000234962	0.00170775	4	tags=100%, list=7%, signal=98%	ENSG00000171557/ENSG00000171560
GO:0016485	GO:0016485	protein processing	3	-1	-2.04042	0.000234962	0.000234962	0.00170775	4	tags=100%, list=7%, signal=98%	ENSG00000171557/ENSG00000171560
GO:0019229	GO:0019229	regulation of vasoconstriction	3	-1	-2.04042	0.000234962	0.000234962	0.00170775	4	tags=100%, list=7%, signal=98%	ENSG00000171557/ENSG00000171560
GO:0022604	GO:0022604	regulation of cell morphogenesis	3	-1	-2.04042	0.000234962	0.000234962	0.00170775	4	tags=100%, list=7%, signal=98%	ENSG00000171557/ENSG00000171560
GO:0023061	GO:0023061	signal release	3	-1	-2.04042	0.000234962	0.000234962	0.00170775	4	tags=100%, list=7%, signal=98%	ENSG00000171557/ENSG00000171560
GO:0030072	GO:0030072	peptide hormone secretion	3	-1	-2.04042	0.000234962	0.000234962	0.00170775	4	tags=100%, list=7%, signal=98%	ENSG00000171557/ENSG00000171560
GO:0030193	GO:0030193	regulation of blood coagulation	3	-1	-2.04042	0.000234962	0.000234962	0.00170775	4	tags=100%, list=7%, signal=98%	ENSG00000171557/ENSG00000171560
GO:0030195	GO:0030195	negative regulation of blood coagulation	3	-1	-2.04042	0.000234962	0.000234962	0.00170775	4	tags=100%, list=7%, signal=98%	ENSG00000171557/ENSG00000171560
GO:0031638	GO:0031638	zymogen activation	3	-1	-2.04042	0.000234962	0.000234962	0.00170775	4	tags=100%, list=7%, signal=98%	ENSG00000171557/ENSG00000171560
GO:0031639	GO:0031639	plasminogen activation	3	-1	-2.04042	0.000234962	0.000234962	0.00170775	4	tags=100%, list=7%, signal=98%	ENSG00000171557/ENSG00000171560
GO:0032880	GO:0032880	regulation of protein localization	3	-1	-2.04042	0.000234962	0.000234962	0.00170775	4	tags=100%, list=7%, signal=98%	ENSG00000171557/ENSG00000171560
GO:0034113	GO:0034113	heterotypic cell-cell adhesion	3	-1	-2.04042	0.000234962	0.000234962	0.00170775	4	tags=100%, list=7%, signal=98%	ENSG00000171557/ENSG00000171560
GO:0034114	GO:0034114	regulation of heterotypic cell-cell adhesion	3	-1	-2.04042	0.000234962	0.000234962	0.00170775	4	tags=100%, list=7%, signal=98%	ENSG00000171557/ENSG00000171560
GO:0034116	GO:0034116	positive regulation of heterotypic cell-cell adhesion	3	-1	-2.04042	0.000234962	0.000234962	0.00170775	4	tags=100%, list=7%, signal=98%	ENSG00000171557/ENSG00000171560
GO:0034446	GO:0034446	substrate adhesion-dependent cell spreading	3	-1	-2.04042	0.000234962	0.000234962	0.00170775	4	tags=100%, list=7%, signal=98%	ENSG00000171557/ENSG00000171560
GO:0035150	GO:0035150	regulation of tube size	3	-1	-2.04042	0.000234962	0.000234962	0.00170775	4	tags=100%, list=7%, signal=98%	ENSG00000171557/ENSG00000171560
GO:0035296	GO:0035296	regulation of tube diameter	3	-1	-2.04042	0.000234962	0.000234962	0.00170775	4	tags=100%, list=7%, signal=98%	ENSG00000171557/ENSG00000171560
GO:0035592	GO:0035592	establishment of protein localization to extracellular region	3	-1	-2.04042	0.000234962	0.000234962	0.00170775	4	tags=100%, list=7%, signal=98%	ENSG00000171557/ENSG00000171560
GO:0042310	GO:0042310	vasoconstriction	3	-1	-2.04042	0.000234962	0.000234962	0.00170775	4	tags=100%, list=7%, signal=98%	ENSG00000171557/ENSG00000171560
GO:0042730	GO:0042730	fibrinolysis	3	-1	-2.04042	0.000234962	0.000234962	0.00170775	4	tags=100%, list=7%, signal=98%	ENSG00000171557/ENSG00000171560
GO:0042886	GO:0042886	amide transport	3	-1	-2.04042	0.000234962	0.000234962	0.00170775	4	tags=100%, list=7%, signal=98%	ENSG00000171557/ENSG00000171560
GO:0045907	GO:0045907	positive regulation of vasoconstriction	3	-1	-2.04042	0.000234962	0.000234962	0.00170775	4	tags=100%, list=7%, signal=98%	ENSG00000171557/ENSG00000171560
GO:0045921	GO:0045921	positive regulation of exocytosis	3	-1	-2.04042	0.000234962	0.000234962	0.00170775	4	tags=100%, list=7%, signal=98%	ENSG00000171557/ENSG00000171560
GO:0046879	GO:0046879	hormone secretion	3	-1	-2.04042	0.000234962	0.000234962	0.00170775	4	tags=100%, list=7%, signal=98%	ENSG00000171557/ENSG00000171560
GO:0046883	GO:0046883	regulation of hormone secretion	3	-1	-2.04042	0.000234962	0.000234962	0.00170775	4	tags=100%, list=7%, signal=98%	ENSG00000171557/ENSG00000171560
GO:0046887	GO:0046887	positive regulation of hormone secretion	3	-1	-2.04042	0.000234962	0.000234962	0.00170775	4	tags=100%, list=7%, signal=98%	ENSG00000171557/ENSG00000171560
GO:0050708	GO:0050708	regulation of protein secretion	3	-1	-2.04042	0.000234962	0.000234962	0.00170775	4	tags=100%, list=7%, signal=98%	ENSG00000171557/ENSG00000171560
GO:0050714	GO:0050714	positive regulation of protein secretion	3	-1	-2.04042	0.000234962	0.000234962	0.00170775	4	tags=100%, list=7%, signal=98%	ENSG00000171557/ENSG00000171560
GO:0050818	GO:0050818	regulation of coagulation	3	-1	-2.04042	0.000234962	0.000234962	0.00170775	4	tags=100%, list=7%, signal=98%	ENSG00000171557/ENSG00000171560
GO:0050819	GO:0050819	negative regulation of coagulation	3	-1	-2.04042	0.000234962	0.000234962	0.00170775	4	tags=100%, list=7%, signal=98%	ENSG00000171557/ENSG00000171560
GO:0051047	GO:0051047	positive regulation of secretion	3	-1	-2.04042	0.000234962	0.000234962	0.00170775	4	tags=100%, list=7%, signal=98%	ENSG00000171557/ENSG00000171560
GO:0051050	GO:0051050	positive regulation of transport	3	-1	-2.04042	0.000234962	0.000234962	0.00170775	4	tags=100%, list=7%, signal=98%	ENSG00000171557/ENSG00000171560
GO:0051222	GO:0051222	positive regulation of protein transport	3	-1	-2.04042	0.000234962	0.000234962	0.00170775	4	tags=100%, list=7%, signal=98%	ENSG00000171557/ENSG00000171560
GO:0051223	GO:0051223	regulation of protein transport	3	-1	-2.04042	0.000234962	0.000234962	0.00170775	4	tags=100%, list=7%, signal=98%	ENSG00000171557/ENSG00000171560
GO:0051592	GO:0051592	response to calcium ion	3	-1	-2.04042	0.000234962	0.000234962	0.00170775	4	tags=100%, list=7%, signal=98%	ENSG00000171557/ENSG00000171560
GO:0061041	GO:0061041	regulation of wound healing	3	-1	-2.04042	0.000234962	0.000234962	0.00170775	4	tags=100%, list=7%, signal=98%	ENSG00000171557/ENSG00000171560
GO:0061045	GO:0061045	negative regulation of wound healing	3	-1	-2.04042	0.000234962	0.000234962	0.00170775	4	tags=100%, list=7%, signal=98%	ENSG00000171557/ENSG00000171560
GO:0070201	GO:0070201	regulation of establishment of protein localization	3	-1	-2.04042	0.000234962	0.000234962	0.00170775	4	tags=100%, list=7%, signal=98%	ENSG00000171557/ENSG00000171560
GO:0071692	GO:0071692	protein localization to extracellular region	3	-1	-2.04042	0.000234962	0.000234962	0.00170775	4	tags=100%, list=7%, signal=98%	ENSG00000171557/ENSG00000171560
GO:0072376	GO:0072376	protein activation cascade	3	-1	-2.04042	0.000234962	0.000234962	0.00170775	4	tags=100%, list=7%, signal=98%	ENSG00000171557/ENSG00000171560
GO:0072378	GO:0072378	blood coagulation, fibrin clot formation	3	-1	-2.04042	0.000234962	0.000234962	0.00170775	4	tags=100%, list=7%, signal=98%	ENSG00000171557/ENSG00000171560
GO:0072577	GO:0072577	endothelial cell apoptotic process	3	-1	-2.04042	0.000234962	0.000234962	0.00170775	4	tags=100%, list=7%, signal=98%	ENSG00000171557/ENSG00000171560
GO:0090087	GO:0090087	regulation of peptide transport	3	-1	-2.04042	0.000234962	0.000234962	0.00170775	4	tags=100%, list=7%, signal=98%	ENSG00000171557/ENSG00000171560
GO:0090276	GO:0090276	regulation of peptide hormone secretion	3	-1	-2.04042	0.000234962	0.000234962	0.00170775	4	tags=100%, list=7%, signal=98%	ENSG00000171557/ENSG00000171560
GO:0090277	GO:0090277	positive regulation of peptide hormone secretion	3	-1	-2.04042	0.000234962	0.000234962	0.00170775	4	tags=100%, list=7%, signal=98%	ENSG00000171557/ENSG00000171560
GO:0097746	GO:0097746	blood vessel diameter maintenance	3	-1	-2.04042	0.000234962	0.000234962	0.00170775	4	tags=100%, list=7%, signal=98%	ENSG00000171557/ENSG00000171560
GO:1900024	GO:1900024	regulation of substrate adhesion-dependent cell spreading	3	-1	-2.04042	0.000234962	0.000234962	0.00170775	4	tags=100%, list=7%, signal=98%	ENSG00000171557/ENSG00000171560
GO:1900026	GO:1900026	positive regulation of substrate adhesion-dependent cell spreading	3	-1	-2.04042	0.000234962	0.000234962	0.00170775	4	tags=100%, list=7%, signal=98%	ENSG00000171557/ENSG00000171560
GO:1900046	GO:1900046	regulation of hemostasis	3	-1	-2.04042	0.000234962	0.000234962	0.00170775	4	tags=100%, list=7%, signal=98%	ENSG00000171557/ENSG00000171560
GO:1900047	GO:1900047	negative regulation of hemostasis	3	-1	-2.04042	0.000234962	0.000234962	0.00170775	4	tags=100%, list=7%, signal=98%	ENSG00000171557/ENSG00000171560
GO:1903034	GO:1903034	regulation of response to wounding	3	-1	-2.04042	0.000234962	0.000234962	0.00170775	4	tags=100%, list=7%, signal=98%	ENSG00000171557/ENSG00000171560
GO:1903035	GO:1903035	negative regulation of response to wounding	3	-1	-2.04042	0.000234962	0.000234962	0.00170775	4	tags=100%, list=7%, signal=98%	ENSG00000171557/ENSG00000171560
GO:1903532	GO:1903532	positive regulation of secretion by cell	3	-1	-2.04042	0.000234962	0.000234962	0.00170775	4	tags=100%, list=7%, signal=98%	ENSG00000171557/ENSG00000171560
GO:1904951	GO:1904951	positive regulation of establishment of protein localization	3	-1	-2.04042	0.000234962	0.000234962	0.00170775	4	tags=100%, list=7%, signal=98%	ENSG00000171557/ENSG00000171560
GO:2000351	GO:2000351	regulation of endothelial cell apoptotic process	3	-1	-2.04042	0.000234962	0.000234962	0.00170775	4	tags=100%, list=7%, signal=98%	ENSG00000171557/ENSG00000171560
GO:2000352	GO:2000352	negative regulation of endothelial cell apoptotic process	3	-1	-2.04042	0.000234962	0.000234962	0.00170775	4	tags=100%, list=7%, signal=98%	ENSG00000171557/ENSG00000171560
GO:0003018	GO:0003018	vascular process in circulatory system	4	-0.924528	-2.13897	0.00074001	0.00074001	0.00529448	9	tags=100%, list=16%, signal=91%	ENSG00000171564/ENSG00000171557/ENSG00000171560
GO:0032102	GO:0032102	negative regulation of response to external stimulus	4	-0.898635	-2.07906	0.00148002	0.00148002	0.00951148	4	tags=100%, list=7%, signal=100%	ENSG00000171564/ENSG00000171557/ENSG00000171560
GO:0006887	GO:0006887	exocytosis	4	-0.893032	-2.0661	0.00172669	0.00172669	0.00951148	4	tags=75%, list=7%, signal=75%	ENSG00000171564/ENSG00000171557/ENSG00000171560
GO:0008625	GO:0008625	extrinsic apoptotic signaling pathway via death domain receptors	4	-0.893032	-2.0661	0.00172669	0.00172669	0.00951148	4	tags=75%, list=7%, signal=75%	ENSG00000171564/ENSG00000171557/ENSG00000171560
GO:0009914	GO:0009914	hormone transport	4	-0.895867	-2.07266	0.00172669	0.00172669	0.00951148	4	tags=100%, list=7%, signal=100%	ENSG00000171564/ENSG00000171557/ENSG00000171560
GO:0010035	GO:0010035	response to inorganic substance	4	-0.893032	-2.0661	0.00172669	0.00172669	0.00951148	4	tags=75%, list=7%, signal=75%	ENSG00000171564/ENSG00000171557/ENSG00000171560
GO:0010038	GO:0010038	response to metal ion	4	-0.893032	-2.0661	0.00172669	0.00172669	0.00951148	4	tags=75%, list=7%, signal=75%	ENSG00000171564/ENSG00000171557/ENSG00000171560
GO:0010810	GO:0010810	regulation of cell-substrate adhesion	4	-0.892272	-2.06434	0.00172669	0.00172669	0.00951148	4	tags=75%, list=7%, signal=75%	ENSG00000171564/ENSG00000171557/ENSG00000171560
GO:0017157	GO:0017157	regulation of exocytosis	4	-0.893032	-2.0661	0.00172669	0.00172669	0.00951148	4	tags=75%, list=7%, signal=75%	ENSG00000171564/ENSG00000171557/ENSG00000171560
GO:0032940	GO:0032940	secretion by cell	4	-0.893032	-2.0661	0.00172669	0.00172669	0.00951148	4	tags=75%, list=7%, signal=75%	ENSG00000171564/ENSG00000171557/ENSG00000171560
GO:0051046	GO:0051046	regulation of secretion	4	-0.893032	-2.0661	0.00172669	0.00172669	0.00951148	4	tags=75%, list=7%, signal=75%	ENSG00000171564/ENSG00000171557/ENSG00000171560
GO:0060627	GO:0060627	regulation of vesicle-mediated transport	4	-0.893032	-2.0661	0.00172669	0.00172669	0.00951148	4	tags=75%, list=7%, signal=75%	ENSG00000171564/ENSG00000171557/ENSG00000171560
GO:0140352	GO:0140352	export from cell	4	-0.893032	-2.0661	0.00172669	0.00172669	0.00951148	4	tags=75%, list=7%, signal=75%	ENSG00000171564/ENSG00000171557/ENSG00000171560
GO:1902041	GO:1902041	regulation of extrinsic apoptotic signaling pathway via death domain receptors	4	-0.893032	-2.0661	0.00172669	0.00172669	0.00951148	4	tags=75%, list=7%, signal=75%	ENSG00000171564/ENSG00000171557/ENSG00000171560
GO:1902042	GO:1902042	negative regulation of extrinsic apoptotic signaling pathway via death domain receptors	4	-0.893032	-2.0661	0.00172669	0.00172669	0.00951148	4	tags=75%, list=7%, signal=75%	ENSG00000171564/ENSG00000171557/ENSG00000171560
GO:1903530	GO:1903530	regulation of secretion by cell	4	-0.893032	-2.0661	0.00172669	0.00172669	0.00951148	4	tags=75%, list=7%, signal=75%	ENSG00000171564/ENSG00000171557/ENSG00000171560
GO:1904019	GO:1904019	epithelial cell apoptotic process	4	-0.893032	-2.0661	0.00172669	0.00172669	0.00951148	4	tags=75%, list=7%, signal=75%	ENSG00000171564/ENSG00000171557/ENSG00000171560
GO:1904035	GO:1904035	regulation of epithelial cell apoptotic process	4	-0.893032	-2.0661	0.00172669	0.00172669	0.00951148	4	tags=75%, list=7%, signal=75%	ENSG00000171564/ENSG00000171557/ENSG00000171560
GO:1904036	GO:1904036	negative regulation of epithelial cell apoptotic process	4	-0.893032	-2.0661	0.00172669	0.00172669	0.00951148	4	tags=75%, list=7%, signal=75%	ENSG00000171564/ENSG00000171557/ENSG00000171560
GO:0007596	GO:0007596	blood coagulation	4	-0.878958	-2.03354	0.00197336	0.00197336	0.00951148	4	tags=75%, list=7%, signal=75%	ENSG00000171564/ENSG00000171557/ENSG00000171560
GO:0007599	GO:0007599	hemostasis	4	-0.878958	-2.03354	0.00197336	0.00197336	0.00951148	4	tags=75%, list=7%, signal=75%	ENSG00000171564/ENSG00000171557/ENSG00000171560
GO:0015031	GO:0015031	protein transport	4	-0.878958	-2.03354	0.00197336	0.00197336	0.00951148	4	tags=75%, list=7%, signal=75%	ENSG00000171564/ENSG00000171557/ENSG00000171560
GO:0022409	GO:0022409	positive regulation of cell-cell adhesion	4	-0.874792	-2.0239	0.00197336	0.00197336	0.00951148	4	tags=75%, list=7%, signal=75%	ENSG00000171564/ENSG00000171557/ENSG00000171560
GO:0030168	GO:0030168	platelet activation	4	-0.878958	-2.03354	0.00197336	0.00197336	0.00951148	4	tags=75%, list=7%, signal=75%	ENSG00000171564/ENSG00000171557/ENSG00000171560
GO:0034109	GO:0034109	homotypic cell-cell adhesion	4	-0.878958	-2.03354	0.00197336	0.00197336	0.00951148	4	tags=75%, list=7%, signal=75%	ENSG00000171564/ENSG00000171557/ENSG00000171560
GO:0045184	GO:0045184	establishment of protein localization	4	-0.878958	-2.03354	0.00197336	0.00197336	0.00951148	4	tags=75%, list=7%, signal=75%	ENSG00000171564/ENSG00000171557/ENSG00000171560
GO:0045785	GO:0045785	positive regulation of cell adhesion	4	-0.874792	-2.0239	0.00197336	0.00197336	0.00951148	4	tags=75%, list=7%, signal=75%	ENSG00000171564/ENSG00000171557/ENSG00000171560
GO:0050817	GO:0050817	coagulation	4	-0.878958	-2.03354	0.00197336	0.00197336	0.00951148	4	tags=75%, list=7%, signal=75%	ENSG00000171564/ENSG00000171557/ENSG00000171560
GO:0050878	GO:0050878	regulation of body fluid levels	4	-0.878958	-2.03354	0.00197336	0.00197336	0.00951148	4	tags=75%, list=7%, signal=75%	ENSG00000171564/ENSG00000171557/ENSG00000171560
GO:0051604	GO:0051604	protein maturation	4	-0.883817	-2.04478	0.00197336	0.00197336	0.00951148	4	tags=75%, list=7%, signal=75%	ENSG00000171564/ENSG00000171557/ENSG00000171560
GO:0070527	GO:0070527	platelet aggregation	4	-0.878958	-2.03354	0.00197336	0.00197336	0.00951148	4	tags=75%, list=7%, signal=75%	ENSG00000171564/ENSG00000171557/ENSG00000171560
GO:0071705	GO:0071705	nitrogen compound transport	4	-0.878958	-2.03354	0.00197336	0.00197336	0.00951148	4	tags=75%, list=7%, signal=75%	ENSG00000171564/ENSG00000171557/ENSG00000171560
GO:0007160	GO:0007160	cell-matrix adhesion	5	-0.806208	-2.04973	0.00308166	0.00308166	0.0145472	4	tags=100%, list=7%, signal=102%	ENSG00000133800/ENSG00000171564/ENSG00000171557/ENSG00000171560
GO:0031589	GO:0031589	cell-substrate adhesion	5	-0.806208	-2.04973	0.00308166	0.00308166	0.0145472	4	tags=100%, list=7%, signal=102%	ENSG00000133800/ENSG00000171564/ENSG00000171557/ENSG00000171560
GO:0008104	GO:0008104	protein localization	5	-0.796408	-2.02481	0.00333847	0.00333847	0.0155986	4	tags=60%, list=7%, signal=61%	ENSG00000171564/ENSG00000171557/ENSG00000171560
GO:0000902	GO:0000902	cell morphogenesis	4	-0.836765	-1.93592	0.00345338	0.00345338	0.0158128	4	tags=75%, list=7%, signal=75%	ENSG00000171564/ENSG00000171557/ENSG00000171560
GO:0000904	GO:0000904	cell morphogenesis involved in differentiation	4	-0.836765	-1.93592	0.00345338	0.00345338	0.0158128	4	tags=75%, list=7%, signal=75%	ENSG00000171564/ENSG00000171557/ENSG00000171560
GO:0022407	GO:0022407	regulation of cell-cell adhesion	5	-0.792985	-2.01611	0.00359527	0.00359527	0.0162996	4	tags=60%, list=7%, signal=61%	ENSG00000171564/ENSG00000171557/ENSG00000171560
GO:0006357	GO:0006357	regulation of transcription by RNA polymerase II	13	0.610105	1.93029	0.00372024	0.00372024	0.0167008	15	tags=62%, list=26%, signal=59%	ENSG00000180818/ENSG00000064218/ENSG00000197576/ENSG00000113196/ENSG00000171540/ENSG00000164093/ENSG00000204389/ENSG00000168779
GO:0090066	GO:0090066	regulation of anatomical structure size	4	-0.815469	-1.88665	0.00444006	0.00444006	0.0197386	4	tags=75%, list=7%, signal=75%	ENSG00000171564/ENSG00000171557/ENSG00000171560
GO:0042060	GO:0042060	wound healing	6	-0.726547	-1.98354	0.00450928	0.00450928	0.0198536	4	tags=50%, list=7%, signal=52%	ENSG00000171564/ENSG00000171557/ENSG00000171560
GO:0010817	GO:0010817	regulation of hormone levels	5	-0.769811	-1.95719	0.0048793	0.0048793	0.0212782	4	tags=80%, list=7%, signal=82%	ENSG00000118271/ENSG00000171564/ENSG00000171557/ENSG00000171560
GO:0098609	GO:0098609	cell-cell adhesion	6	-0.714915	-1.95178	0.00583554	0.00583554	0.0252082	4	tags=50%, list=7%, signal=52%	ENSG00000171564/ENSG00000171557/ENSG00000171560
GO:0009611	GO:0009611	response to wounding	7	-0.668443	-1.96433	0.00612517	0.00612517	0.026212	4	tags=86%, list=7%, signal=91%	ENSG00000100292/ENSG00000133800/ENSG00000041982/ENSG00000171564/ENSG00000171557/ENSG00000171560
GO:0030155	GO:0030155	regulation of cell adhesion	7	-0.666367	-1.95823	0.00639148	0.00639148	0.0270984	4	tags=86%, list=7%, signal=91%	ENSG00000122592/ENSG00000041982/ENSG00000129654/ENSG00000171564/ENSG00000171557/ENSG00000171560
GO:0006366	GO:0006366	transcription by RNA polymerase II	14	0.581133	1.88958	0.00707651	0.00707651	0.0297275	7	tags=43%, list=12%, signal=50%	ENSG00000180818/ENSG00000064218/ENSG00000197576/ENSG00000113196/ENSG00000171540/ENSG00000164093
GO:0051049	GO:0051049	regulation of transport	5	-0.751642	-1.911	0.00770416	0.00770416	0.0320699	4	tags=60%, list=7%, signal=61%	ENSG00000171564/ENSG00000171557/ENSG00000171560
GO:0042476	GO:0042476	odontogenesis	4	0.804932	1.74245	0.00920656	0.00920656	0.0379787	7	tags=75%, list=12%, signal=71%	ENSG00000064218/ENSG00000113196/ENSG00000164093
GO:0022610	GO:0022610	biological adhesion	10	-0.552012	-1.88433	0.0103956	0.0103956	0.0425009	23	tags=80%, list=40%, signal=58%	ENSG00000122592/ENSG00000133800/ENSG00000041982/ENSG00000129654/ENSG00000012223/ENSG00000171564/ENSG00000171557/ENSG00000171560
GO:0046903	GO:0046903	secretion	5	-0.741434	-1.88504	0.0110426	0.0110426	0.0447466	4	tags=60%, list=7%, signal=61%	ENSG00000171564/ENSG00000171557/ENSG00000171560
GO:0007155	GO:0007155	cell adhesion	9	-0.56882	-1.85856	0.0112076	0.0112076	0.0450168	4	tags=78%, list=7%, signal=86%	ENSG00000122592/ENSG00000133800/ENSG00000041982/ENSG00000129654/ENSG00000171564/ENSG00000171557/ENSG00000171560
GO:0071702	GO:0071702	organic substance transport	5	-0.731707	-1.86031	0.0115562	0.0115562	0.0460134	4	tags=60%, list=7%, signal=61%	ENSG00000171564/ENSG00000171557/ENSG00000171560
GO:0033036	GO:0033036	macromolecule localization	6	-0.673585	-1.83895	0.0124668	0.0124668	0.0460614	4	tags=50%, list=7%, signal=52%	ENSG00000171564/ENSG00000171557/ENSG00000171560
GO:0006351	GO:0006351	transcription, DNA-templated	16	0.535558	1.80174	0.0126748	0.0126748	0.0460614	20	tags=62%, list=35%, signal=56%	ENSG00000180818/ENSG00000064218/ENSG00000197576/ENSG00000113196/ENSG00000171540/ENSG00000164093/ENSG00000204389/ENSG00000168779/ENSG00000204388/ENSG00000106004
GO:0006355	GO:0006355	regulation of transcription, DNA-templated	16	0.535558	1.80174	0.0126748	0.0126748	0.0460614	20	tags=62%, list=35%, signal=56%	ENSG00000180818/ENSG00000064218/ENSG00000197576/ENSG00000113196/ENSG00000171540/ENSG00000164093/ENSG00000204389/ENSG00000168779/ENSG00000204388/ENSG00000106004
GO:0016070	GO:0016070	RNA metabolic process	16	0.535558	1.80174	0.0126748	0.0126748	0.0460614	20	tags=62%, list=35%, signal=56%	ENSG00000180818/ENSG00000064218/ENSG00000197576/ENSG00000113196/ENSG00000171540/ENSG00000164093/ENSG00000204389/ENSG00000168779/ENSG00000204388/ENSG00000106004
GO:0019219	GO:0019219	regulation of nucleobase-containing compound metabolic process	16	0.535558	1.80174	0.0126748	0.0126748	0.0460614	20	tags=62%, list=35%, signal=56%	ENSG00000180818/ENSG00000064218/ENSG00000197576/ENSG00000113196/ENSG00000171540/ENSG00000164093/ENSG00000204389/ENSG00000168779/ENSG00000204388/ENSG00000106004
GO:0032774	GO:0032774	RNA biosynthetic process	16	0.535558	1.80174	0.0126748	0.0126748	0.0460614	20	tags=62%, list=35%, signal=56%	ENSG00000180818/ENSG00000064218/ENSG00000197576/ENSG00000113196/ENSG00000171540/ENSG00000164093/ENSG00000204389/ENSG00000168779/ENSG00000204388/ENSG00000106004
GO:0051252	GO:0051252	regulation of RNA metabolic process	16	0.535558	1.80174	0.0126748	0.0126748	0.0460614	20	tags=62%, list=35%, signal=56%	ENSG00000180818/ENSG00000064218/ENSG00000197576/ENSG00000113196/ENSG00000171540/ENSG00000164093/ENSG00000204389/ENSG00000168779/ENSG00000204388/ENSG00000106004
GO:0090304	GO:0090304	nucleic acid metabolic process	16	0.535558	1.80174	0.0126748	0.0126748	0.0460614	20	tags=62%, list=35%, signal=56%	ENSG00000180818/ENSG00000064218/ENSG00000197576/ENSG00000113196/ENSG00000171540/ENSG00000164093/ENSG00000204389/ENSG00000168779/ENSG00000204388/ENSG00000106004
GO:0097659	GO:0097659	nucleic acid-templated transcription	16	0.535558	1.80174	0.0126748	0.0126748	0.0460614	20	tags=62%, list=35%, signal=56%	ENSG00000180818/ENSG00000064218/ENSG00000197576/ENSG00000113196/ENSG00000171540/ENSG00000164093/ENSG00000204389/ENSG00000168779/ENSG00000204388/ENSG00000106004
GO:1903506	GO:1903506	regulation of nucleic acid-templated transcription	16	0.535558	1.80174	0.0126748	0.0126748	0.0460614	20	tags=62%, list=35%, signal=56%	ENSG00000180818/ENSG00000064218/ENSG00000197576/ENSG00000113196/ENSG00000171540/ENSG00000164093/ENSG00000204389/ENSG00000168779/ENSG00000204388/ENSG00000106004
GO:2001141	GO:2001141	regulation of RNA biosynthetic process	16	0.535558	1.80174	0.0126748	0.0126748	0.0460614	20	tags=62%, list=35%, signal=56%	ENSG00000180818/ENSG00000064218/ENSG00000197576/ENSG00000113196/ENSG00000171540/ENSG00000164093/ENSG00000204389/ENSG00000168779/ENSG00000204388/ENSG00000106004
GO:0043066	GO:0043066	negative regulation of apoptotic process	9	-0.563155	-1.84005	0.013169	0.013169	0.0467441	7	tags=44%, list=12%, signal=46%	ENSG00000163631/ENSG00000171564/ENSG00000171557/ENSG00000171560
GO:0043069	GO:0043069	negative regulation of programmed cell death	9	-0.563155	-1.84005	0.013169	0.013169	0.0467441	7	tags=44%, list=12%, signal=46%	ENSG00000163631/ENSG00000171564/ENSG00000171557/ENSG00000171560
GO:0060548	GO:0060548	negative regulation of cell death	9	-0.563155	-1.84005	0.013169	0.013169	0.0467441	7	tags=44%, list=12%, signal=46%	ENSG00000163631/ENSG00000171564/ENSG00000171557/ENSG00000171560
GO:0006139	GO:0006139	nucleobase-containing compound metabolic process	19	0.505789	1.76585	0.0138591	0.0138591	0.0488155	20	tags=58%, list=35%, signal=56%	ENSG00000180818/ENSG00000064218/ENSG00000197576/ENSG00000113196/ENSG00000171540/ENSG00000164093/ENSG00000204389/ENSG00000168779/ENSG00000204388/ENSG00000109193/ENSG00000106004
GO:0097191	GO:0097191	extrinsic apoptotic signaling pathway	6	-0.659186	-1.79964	0.0156499	0.0156499	0.0538796	4	tags=50%, list=7%, signal=52%	ENSG00000171564/ENSG00000171557/ENSG00000171560
GO:2001236	GO:2001236	regulation of extrinsic apoptotic signaling pathway	6	-0.659186	-1.79964	0.0156499	0.0156499	0.0538796	4	tags=50%, list=7%, signal=52%	ENSG00000171564/ENSG00000171557/ENSG00000171560
GO:2001237	GO:2001237	negative regulation of extrinsic apoptotic signaling pathway	6	-0.659186	-1.79964	0.0156499	0.0156499	0.0538796	4	tags=50%, list=7%, signal=52%	ENSG00000171564/ENSG00000171557/ENSG00000171560
GO:1903522	GO:1903522	regulation of blood circulation	5	-0.707315	-1.7983	0.0164355	0.0164355	0.0561623	4	tags=60%, list=7%, signal=61%	ENSG00000171564/ENSG00000171557/ENSG00000171560
GO:0003013	GO:0003013	circulatory system process	7	-0.604962	-1.77778	0.0173103	0.0173103	0.0570236	4	tags=57%, list=7%, signal=61%	ENSG00000140795/ENSG00000171564/ENSG00000171557/ENSG00000171560
GO:0008015	GO:0008015	blood circulation	7	-0.604962	-1.77778	0.0173103	0.0173103	0.0570236	4	tags=57%, list=7%, signal=61%	ENSG00000140795/ENSG00000171564/ENSG00000171557/ENSG00000171560
GO:0097190	GO:0097190	apoptotic signaling pathway	7	-0.604327	-1.77592	0.0173103	0.0173103	0.0570236	4	tags=43%, list=7%, signal=45%	ENSG00000171564/ENSG00000171557/ENSG00000171560
GO:2001233	GO:2001233	regulation of apoptotic signaling pathway	7	-0.604327	-1.77592	0.0173103	0.0173103	0.0570236	4	tags=43%, list=7%, signal=45%	ENSG00000171564/ENSG00000171557/ENSG00000171560
GO:2001234	GO:2001234	negative regulation of apoptotic signaling pathway	7	-0.604327	-1.77592	0.0173103	0.0173103	0.0570236	4	tags=43%, list=7%, signal=45%	ENSG00000171564/ENSG00000171557/ENSG00000171560
GO:0002250	GO:0002250	adaptive immune response	3	-0.832326	-1.6983	0.018797	0.018797	0.0614789	4	tags=100%, list=7%, signal=98%	ENSG00000171564/ENSG00000171560
GO:0007389	GO:0007389	pattern specification process	8	0.628462	1.71237	0.0192277	0.0192277	0.0624417	7	tags=50%, list=12%, signal=51%	ENSG00000064218/ENSG00000197576/ENSG00000113196/ENSG00000164093
GO:0019538	GO:0019538	protein metabolic process	16	-0.426933	-1.73674	0.0194329	0.0194329	0.0626637	14	tags=50%, list=25%, signal=52%	ENSG00000013588/ENSG00000012223/ENSG00000133048/ENSG00000140795/ENSG00000128617/ENSG00000171564/ENSG00000171557/ENSG00000171560
GO:0044057	GO:0044057	regulation of system process	6	-0.646498	-1.765	0.0196286	0.0196286	0.0628521	4	tags=50%, list=7%, signal=52%	ENSG00000171564/ENSG00000171557/ENSG00000171560
GO:0034654	GO:0034654	nucleobase-containing compound biosynthetic process	17	0.507585	1.73329	0.0202341	0.0202341	0.0635136	7	tags=35%, list=12%, signal=44%	ENSG00000180818/ENSG00000064218/ENSG00000197576/ENSG00000113196/ENSG00000171540/ENSG00000164093
GO:0006915	GO:0006915	apoptotic process	11	-0.496662	-1.75696	0.0203901	0.0203901	0.0635136	13	tags=55%, list=23%, signal=52%	ENSG00000012223/ENSG00000133048/ENSG00000163631/ENSG00000171564/ENSG00000171557/ENSG00000171560
GO:0008219	GO:0008219	cell death	11	-0.496662	-1.75696	0.0203901	0.0203901	0.0635136	13	tags=55%, list=23%, signal=52%	ENSG00000012223/ENSG00000133048/ENSG00000163631/ENSG00000171564/ENSG00000171557/ENSG00000171560
GO:0012501	GO:0012501	programmed cell death	11	-0.496662	-1.75696	0.0203901	0.0203901	0.0635136	13	tags=55%, list=23%, signal=52%	ENSG00000012223/ENSG00000133048/ENSG00000163631/ENSG00000171564/ENSG00000171557/ENSG00000171560
GO:0034645	GO:0034645	cellular macromolecule biosynthetic process	17	0.503986	1.721	0.0212458	0.0212458	0.0641387	7	tags=35%, list=12%, signal=44%	ENSG00000180818/ENSG00000064218/ENSG00000197576/ENSG00000113196/ENSG00000171540/ENSG00000164093
GO:2000112	GO:2000112	regulation of cellular macromolecule biosynthetic process	17	0.503986	1.721	0.0212458	0.0212458	0.0641387	7	tags=35%, list=12%, signal=44%	ENSG00000180818/ENSG00000064218/ENSG00000197576/ENSG00000113196/ENSG00000171540/ENSG00000164093
GO:0010941	GO:0010941	regulation of cell death	10	-0.511514	-1.74609	0.0213688	0.0213688	0.0641387	7	tags=40%, list=12%, signal=43%	ENSG00000163631/ENSG00000171564/ENSG00000171557/ENSG00000171560
GO:0042981	GO:0042981	regulation of apoptotic process	10	-0.511514	-1.74609	0.0213688	0.0213688	0.0641387	7	tags=40%, list=12%, signal=43%	ENSG00000163631/ENSG00000171564/ENSG00000171557/ENSG00000171560
GO:0043067	GO:0043067	regulation of programmed cell death	10	-0.511514	-1.74609	0.0213688	0.0213688	0.0641387	7	tags=40%, list=12%, signal=43%	ENSG00000163631/ENSG00000171564/ENSG00000171557/ENSG00000171560
GO:0060284	GO:0060284	regulation of cell development	6	-0.629327	-1.71812	0.0214854	0.0214854	0.0641387	4	tags=67%, list=7%, signal=69%	ENSG00000012223/ENSG00000171564/ENSG00000171557/ENSG00000171560
GO:0007267	GO:0007267	cell-cell signaling	7	-0.596781	-1.75374	0.0215712	0.0215712	0.0641387	4	tags=43%, list=7%, signal=45%	ENSG00000171564/ENSG00000171557/ENSG00000171560
GO:0010720	GO:0010720	positive regulation of cell development	5	-0.677415	-1.72228	0.0220853	0.0220853	0.0649609	4	tags=60%, list=7%, signal=61%	ENSG00000171564/ENSG00000171557/ENSG00000171560
GO:0009968	GO:0009968	negative regulation of signal transduction	9	-0.531248	-1.7358	0.0224152	0.0224152	0.0649609	4	tags=56%, list=7%, signal=61%	ENSG00000013588/ENSG00000012223/ENSG00000171564/ENSG00000171557/ENSG00000171560
GO:0010648	GO:0010648	negative regulation of cell communication	9	-0.531248	-1.7358	0.0224152	0.0224152	0.0649609	4	tags=56%, list=7%, signal=61%	ENSG00000013588/ENSG00000012223/ENSG00000171564/ENSG00000171557/ENSG00000171560
GO:0023057	GO:0023057	negative regulation of signaling	9	-0.531248	-1.7358	0.0224152	0.0224152	0.0649609	4	tags=56%, list=7%, signal=61%	ENSG00000013588/ENSG00000012223/ENSG00000171564/ENSG00000171557/ENSG00000171560
GO:0070371	GO:0070371	ERK1 and ERK2 cascade	7	-0.589357	-1.73193	0.0231691	0.0231691	0.0658945	4	tags=57%, list=7%, signal=61%	ENSG00000133048/ENSG00000171564/ENSG00000171557/ENSG00000171560
GO:0070372	GO:0070372	regulation of ERK1 and ERK2 cascade	7	-0.589357	-1.73193	0.0231691	0.0231691	0.0658945	4	tags=57%, list=7%, signal=61%	ENSG00000133048/ENSG00000171564/ENSG00000171557/ENSG00000171560
GO:0070374	GO:0070374	positive regulation of ERK1 and ERK2 cascade	7	-0.589357	-1.73193	0.0231691	0.0231691	0.0658945	4	tags=57%, list=7%, signal=61%	ENSG00000133048/ENSG00000171564/ENSG00000171557/ENSG00000171560
GO:0033674	GO:0033674	positive regulation of kinase activity	3	-0.814815	-1.66257	0.0237312	0.0237312	0.0662585	14	tags=100%, list=25%, signal=80%	ENSG00000012223/ENSG00000133048
GO:0045860	GO:0045860	positive regulation of protein kinase activity	3	-0.814815	-1.66257	0.0237312	0.0237312	0.0662585	14	tags=100%, list=25%, signal=80%	ENSG00000012223/ENSG00000133048
GO:0051347	GO:0051347	positive regulation of transferase activity	3	-0.814815	-1.66257	0.0237312	0.0237312	0.0662585	14	tags=100%, list=25%, signal=80%	ENSG00000012223/ENSG00000133048
GO:0018130	GO:0018130	heterocycle biosynthetic process	18	0.488498	1.6874	0.0253456	0.0253456	0.0694948	7	tags=33%, list=12%, signal=43%	ENSG00000180818/ENSG00000064218/ENSG00000197576/ENSG00000113196/ENSG00000171540/ENSG00000164093
GO:0019438	GO:0019438	aromatic compound biosynthetic process	18	0.488498	1.6874	0.0253456	0.0253456	0.0694948	7	tags=33%, list=12%, signal=43%	ENSG00000180818/ENSG00000064218/ENSG00000197576/ENSG00000113196/ENSG00000171540/ENSG00000164093
GO:1901362	GO:1901362	organic cyclic compound biosynthetic process	18	0.488498	1.6874	0.0253456	0.0253456	0.0694948	7	tags=33%, list=12%, signal=43%	ENSG00000180818/ENSG00000064218/ENSG00000197576/ENSG00000113196/ENSG00000171540/ENSG00000164093
GO:0006725	GO:0006725	cellular aromatic compound metabolic process	20	0.475637	1.67846	0.0259796	0.0259796	0.0699759	20	tags=55%, list=35%, signal=55%	ENSG00000180818/ENSG00000064218/ENSG00000197576/ENSG00000113196/ENSG00000171540/ENSG00000164093/ENSG00000204389/ENSG00000168779/ENSG00000204388/ENSG00000109193/ENSG00000106004
GO:0046483	GO:0046483	heterocycle metabolic process	20	0.475637	1.67846	0.0259796	0.0259796	0.0699759	20	tags=55%, list=35%, signal=55%	ENSG00000180818/ENSG00000064218/ENSG00000197576/ENSG00000113196/ENSG00000171540/ENSG00000164093/ENSG00000204389/ENSG00000168779/ENSG00000204388/ENSG00000109193/ENSG00000106004
GO:1901360	GO:1901360	organic cyclic compound metabolic process	20	0.475637	1.67846	0.0259796	0.0259796	0.0699759	20	tags=55%, list=35%, signal=55%	ENSG00000180818/ENSG00000064218/ENSG00000197576/ENSG00000113196/ENSG00000171540/ENSG00000164093/ENSG00000204389/ENSG00000168779/ENSG00000204388/ENSG00000109193/ENSG00000106004
GO:0031326	GO:0031326	regulation of cellular biosynthetic process	18	0.483969	1.67176	0.0267857	0.0267857	0.0712072	7	tags=33%, list=12%, signal=43%	ENSG00000180818/ENSG00000064218/ENSG00000197576/ENSG00000113196/ENSG00000171540/ENSG00000164093
GO:0048585	GO:0048585	negative regulation of response to stimulus	10	-0.499928	-1.70654	0.0274329	0.0274329	0.0712072	4	tags=50%, list=7%, signal=56%	ENSG00000013588/ENSG00000012223/ENSG00000171564/ENSG00000171557/ENSG00000171560
GO:0009059	GO:0009059	macromolecule biosynthetic process	18	0.482584	1.66697	0.0275058	0.0275058	0.0712072	7	tags=33%, list=12%, signal=43%	ENSG00000180818/ENSG00000064218/ENSG00000197576/ENSG00000113196/ENSG00000171540/ENSG00000164093
GO:0010556	GO:0010556	regulation of macromolecule biosynthetic process	18	0.482584	1.66697	0.0275058	0.0275058	0.0712072	7	tags=33%, list=12%, signal=43%	ENSG00000180818/ENSG00000064218/ENSG00000197576/ENSG00000113196/ENSG00000171540/ENSG00000164093
GO:0032879	GO:0032879	regulation of localization	8	-0.550917	-1.71413	0.0275655	0.0275655	0.0712072	4	tags=38%, list=7%, signal=41%	ENSG00000171564/ENSG00000171557/ENSG00000171560
GO:0007417	GO:0007417	central nervous system development	5	0.694159	1.62391	0.027746	0.027746	0.0712072	7	tags=60%, list=12%, signal=58%	ENSG00000064218/ENSG00000171540/ENSG00000164093
GO:0034622	GO:0034622	cellular protein-containing complex assembly	6	-0.615942	-1.68158	0.0278515	0.0278515	0.0712072	4	tags=50%, list=7%, signal=52%	ENSG00000171564/ENSG00000171557/ENSG00000171560
GO:0051258	GO:0051258	protein polymerization	6	-0.615942	-1.68158	0.0278515	0.0278515	0.0712072	4	tags=50%, list=7%, signal=52%	ENSG00000171564/ENSG00000171557/ENSG00000171560
GO:0070555	GO:0070555	response to interleukin-1	5	-0.658878	-1.67515	0.0279918	0.0279918	0.0712072	12	tags=80%, list=21%, signal=69%	ENSG00000133048/ENSG00000140795/ENSG00000171564/ENSG00000171557
GO:0071347	GO:0071347	cellular response to interleukin-1	5	-0.658878	-1.67515	0.0279918	0.0279918	0.0712072	12	tags=80%, list=21%, signal=69%	ENSG00000133048/ENSG00000140795/ENSG00000171564/ENSG00000171557
GO:0000165	GO:0000165	MAPK cascade	8	-0.546455	-1.70024	0.0286572	0.0286572	0.0717048	4	tags=50%, list=7%, signal=54%	ENSG00000133048/ENSG00000171564/ENSG00000171557/ENSG00000171560
GO:0043408	GO:0043408	regulation of MAPK cascade	8	-0.546455	-1.70024	0.0286572	0.0286572	0.0717048	4	tags=50%, list=7%, signal=54%	ENSG00000133048/ENSG00000171564/ENSG00000171557/ENSG00000171560
GO:0043410	GO:0043410	positive regulation of MAPK cascade	8	-0.546455	-1.70024	0.0286572	0.0286572	0.0717048	4	tags=50%, list=7%, signal=54%	ENSG00000133048/ENSG00000171564/ENSG00000171557/ENSG00000171560
GO:0001775	GO:0001775	cell activation	10	-0.491813	-1.67884	0.0294542	0.0294542	0.0732986	4	tags=30%, list=7%, signal=34%	ENSG00000171564/ENSG00000171557/ENSG00000171560
GO:0065003	GO:0065003	protein-containing complex assembly	7	-0.574958	-1.68961	0.0303595	0.0303595	0.0747339	4	tags=43%, list=7%, signal=45%	ENSG00000171564/ENSG00000171557/ENSG00000171560
GO:0022008	GO:0022008	neurogenesis	5	0.688379	1.61039	0.0306839	0.0306839	0.0747339	15	tags=80%, list=26%, signal=65%	ENSG00000064218/ENSG00000171540/ENSG00000164093/ENSG00000168779
GO:0030182	GO:0030182	neuron differentiation	5	0.688379	1.61039	0.0306839	0.0306839	0.0747339	15	tags=80%, list=26%, signal=65%	ENSG00000064218/ENSG00000171540/ENSG00000164093/ENSG00000168779
GO:0048699	GO:0048699	generation of neurons	5	0.688379	1.61039	0.0306839	0.0306839	0.0747339	15	tags=80%, list=26%, signal=65%	ENSG00000064218/ENSG00000171540/ENSG00000164093/ENSG00000168779
GO:0042475	GO:0042475	odontogenesis of dentin-containing tooth	3	0.778862	1.521	0.0352941	0.0352941	0.0855079	5	tags=67%, list=9%, signal=64%	ENSG00000064218/ENSG00000113196
GO:0009889	GO:0009889	regulation of biosynthetic process	19	0.463998	1.61995	0.0362909	0.0362909	0.0873231	7	tags=32%, list=12%, signal=42%	ENSG00000180818/ENSG00000064218/ENSG00000197576/ENSG00000113196/ENSG00000171540/ENSG00000164093
GO:0032101	GO:0032101	regulation of response to external stimulus	9	-0.502124	-1.64064	0.0364248	0.0364248	0.0873231	4	tags=33%, list=7%, signal=37%	ENSG00000171564/ENSG00000171557/ENSG00000171560
GO:0019222	GO:0019222	regulation of metabolic process	29	0.435869	1.6197	0.0372099	0.0372099	0.0879748	40	tags=90%, list=70%, signal=54%	ENSG00000180818/ENSG00000064218/ENSG00000197576/ENSG00000113196/ENSG00000171540/ENSG00000164093/ENSG00000124107/ENSG00000112238/ENSG00000204389/ENSG00000168779/ENSG00000204388/ENSG00000106004/ENSG00000196136/ENSG00000163017/ENSG00000124875/ENSG00000120694/ENSG00000132002/ENSG00000106211/ENSG00000118113/ENSG00000149257/ENSG00000242441/ENSG00000019169/ENSG00000122592/ENSG00000100292/ENSG00000041982…
GO:0060255	GO:0060255	regulation of macromolecule metabolic process	29	0.435869	1.6197	0.0372099	0.0372099	0.0879748	40	tags=90%, list=70%, signal=54%	ENSG00000180818/ENSG00000064218/ENSG00000197576/ENSG00000113196/ENSG00000171540/ENSG00000164093/ENSG00000124107/ENSG00000112238/ENSG00000204389/ENSG00000168779/ENSG00000204388/ENSG00000106004/ENSG00000196136/ENSG00000163017/ENSG00000124875/ENSG00000120694/ENSG00000132002/ENSG00000106211/ENSG00000118113/ENSG00000149257/ENSG00000242441/ENSG00000019169/ENSG00000122592/ENSG00000100292/ENSG00000041982…
GO:0009605	GO:0009605	response to external stimulus	16	-0.390344	-1.58789	0.037273	0.037273	0.0879748	13	tags=44%, list=23%, signal=47%	ENSG00000012223/ENSG00000133048/ENSG00000128617/ENSG00000163631/ENSG00000171564/ENSG00000171557/ENSG00000171560
GO:0022607	GO:0022607	cellular component assembly	10	-0.472119	-1.61161	0.0401386	0.0401386	0.0937717	4	tags=40%, list=7%, signal=45%	ENSG00000140795/ENSG00000171564/ENSG00000171557/ENSG00000171560
GO:0044085	GO:0044085	cellular component biogenesis	10	-0.472119	-1.61161	0.0401386	0.0401386	0.0937717	4	tags=40%, list=7%, signal=45%	ENSG00000140795/ENSG00000171564/ENSG00000171557/ENSG00000171560
GO:0003007	GO:0003007	heart morphogenesis	3	0.777778	1.51888	0.0406574	0.0406574	0.0945017	15	tags=100%, list=26%, signal=78%	ENSG00000113196/ENSG00000164093/ENSG00000168779
GO:0080134	GO:0080134	regulation of response to stress	9	-0.498852	-1.62995	0.0409078	0.0409078	0.0946034	4	tags=33%, list=7%, signal=37%	ENSG00000171564/ENSG00000171557/ENSG00000171560
GO:0044249	GO:0044249	cellular biosynthetic process	20	0.451173	1.59212	0.0428734	0.0428734	0.0981574	7	tags=30%, list=12%, signal=41%	ENSG00000180818/ENSG00000064218/ENSG00000197576/ENSG00000113196/ENSG00000171540/ENSG00000164093
GO:0044271	GO:0044271	cellular nitrogen compound biosynthetic process	20	0.451173	1.59212	0.0428734	0.0428734	0.0981574	7	tags=30%, list=12%, signal=41%	ENSG00000180818/ENSG00000064218/ENSG00000197576/ENSG00000113196/ENSG00000171540/ENSG00000164093
GO:1901576	GO:1901576	organic substance biosynthetic process	20	0.449952	1.58782	0.0437252	0.0437252	0.0996095	7	tags=30%, list=12%, signal=41%	ENSG00000180818/ENSG00000064218/ENSG00000197576/ENSG00000113196/ENSG00000171540/ENSG00000164093
GO:0006508	GO:0006508	proteolysis	10	-0.461588	-1.57566	0.0488016	0.0488016	0.110079	4	tags=30%, list=7%, signal=34%	ENSG00000171564/ENSG00000171557/ENSG00000171560
GO:0051241	GO:0051241	negative regulation of multicellular organismal process	10	-0.460254	-1.57111	0.0488016	0.0488016	0.110079	4	tags=30%, list=7%, signal=34%	ENSG00000171564/ENSG00000171557/ENSG00000171560
GO:0022603	GO:0022603	regulation of anatomical structure morphogenesis	10	-0.459173	-1.56742	0.0496679	0.0496679	0.111484	4	tags=30%, list=7%, signal=34%	ENSG00000171564/ENSG00000171557/ENSG00000171560
GO:0051716	GO:0051716	cellular response to stimulus	26	-0.331476	-1.52664	0.0499819	0.0499819	0.111641	17	tags=46%, list=30%, signal=60%	ENSG00000118271/ENSG00000168079/ENSG00000152093/ENSG00000013588/ENSG00000012223/ENSG00000133048/ENSG00000140795/ENSG00000128617/ENSG00000163631/ENSG00000171564/ENSG00000171557/ENSG00000171560
Cellular Component
ID	Description	setSize	enrichmentScore	NES	pvalue	p.adjust	qvalues	rank	leading_edge	core_enrichment
GO:0000785	GO:0000785	chromatin	10	0.730592	2.14392	0.000151172	0.000151172	0.00469428	7	tags=60%, list=12%, signal=64%	ENSG00000180818/ENSG00000064218/ENSG00000197576/ENSG00000113196/ENSG00000171540/ENSG00000164093
GO:0005694	GO:0005694	chromosome	10	0.730592	2.14392	0.000151172	0.000151172	0.00469428	7	tags=60%, list=12%, signal=64%	ENSG00000180818/ENSG00000064218/ENSG00000197576/ENSG00000113196/ENSG00000171540/ENSG00000164093
GO:0005577	GO:0005577	fibrinogen complex	3	-1	-2.03266	0.000236911	0.000236911	0.00490447	4	tags=100%, list=7%, signal=98%	ENSG00000171557/ENSG00000171560
GO:0009986	GO:0009986	cell surface	6	-0.823529	-2.2587	0.00080429	0.00080429	0.0124877	16	tags=100%, list=28%, signal=80%	ENSG00000152093/ENSG00000012223/ENSG00000171564/ENSG00000171557/ENSG00000171560
GO:0009897	GO:0009897	external side of plasma membrane	4	-0.896277	-2.04806	0.00176234	0.00176234	0.0143345	4	tags=100%, list=7%, signal=100%	ENSG00000171564/ENSG00000171557/ENSG00000171560
GO:0098552	GO:0098552	side of membrane	4	-0.896277	-2.04806	0.00176234	0.00176234	0.0143345	4	tags=100%, list=7%, signal=100%	ENSG00000171564/ENSG00000171557/ENSG00000171560
GO:0031091	GO:0031091	platelet alpha granule	5	-0.838082	-2.12312	0.00184648	0.00184648	0.0143345	7	tags=80%, list=12%, signal=77%	ENSG00000163631/ENSG00000171564/ENSG00000171557/ENSG00000171560
GO:0031093	GO:0031093	platelet alpha granule lumen	5	-0.838082	-2.12312	0.00184648	0.00184648	0.0143345	7	tags=80%, list=12%, signal=77%	ENSG00000163631/ENSG00000171564/ENSG00000171557/ENSG00000171560
GO:0005634	GO:0005634	nucleus	26	0.531139	1.93577	0.00467804	0.00467804	0.0322812	21	tags=58%, list=37%, signal=67%	ENSG00000180818/ENSG00000173110/ENSG00000064218/ENSG00000197576/ENSG00000113196/ENSG00000171540/ENSG00000164093/ENSG00000175084/ENSG00000112238/ENSG00000204389/ENSG00000168779/ENSG00000204388/ENSG00000109193/ENSG00000106004/ENSG00000196136
GO:0016604	GO:0016604	nuclear body	5	0.769231	1.81007	0.00785256	0.00785256	0.0487686	17	tags=100%, list=30%, signal=77%	ENSG00000180818/ENSG00000197576/ENSG00000171540/ENSG00000204389/ENSG00000204388
GO:0043228	GO:0043228	non-membrane-bounded organelle	22	0.500124	1.78566	0.0125035	0.0125035	0.064711	17	tags=50%, list=30%, signal=57%	ENSG00000180818/ENSG00000173110/ENSG00000064218/ENSG00000197576/ENSG00000113196/ENSG00000171540/ENSG00000164093/ENSG00000175084/ENSG00000204389/ENSG00000168779/ENSG00000204388
GO:0043232	GO:0043232	intracellular non-membrane-bounded organelle	22	0.500124	1.78566	0.0125035	0.0125035	0.064711	17	tags=50%, list=30%, signal=57%	ENSG00000180818/ENSG00000173110/ENSG00000064218/ENSG00000197576/ENSG00000113196/ENSG00000171540/ENSG00000164093/ENSG00000175084/ENSG00000204389/ENSG00000168779/ENSG00000204388
GO:0072562	GO:0072562	blood microparticle	11	-0.507107	-1.79575	0.0159119	0.0159119	0.0732609	7	tags=45%, list=12%, signal=49%	ENSG00000163631/ENSG00000196604/ENSG00000171564/ENSG00000171557/ENSG00000171560
GO:0016021	GO:0016021	integral component of membrane	6	-0.647059	-1.77469	0.0176944	0.0176944	0.0732609	25	tags=100%, list=44%, signal=63%	ENSG00000133800/ENSG00000168079/ENSG00000013588/ENSG00000188833/ENSG00000128617
GO:0031224	GO:0031224	intrinsic component of membrane	6	-0.647059	-1.77469	0.0176944	0.0176944	0.0732609	25	tags=100%, list=44%, signal=63%	ENSG00000133800/ENSG00000168079/ENSG00000013588/ENSG00000188833/ENSG00000128617
GO:0005788	GO:0005788	endoplasmic reticulum lumen	6	-0.642791	-1.76299	0.0206434	0.0206434	0.0801291	7	tags=83%, list=12%, signal=82%	ENSG00000041982/ENSG00000047457/ENSG00000163631/ENSG00000171557/ENSG00000171560
GO:0062023	GO:0062023	collagen-containing extracellular matrix	9	-0.520935	-1.69825	0.0258721	0.0258721	0.0943765	4	tags=33%, list=7%, signal=37%	ENSG00000171564/ENSG00000171557/ENSG00000171560
GO:0005654	GO:0005654	nucleoplasm	13	0.520857	1.65718	0.0290214	0.0290214	0.0943765	7	tags=38%, list=12%, signal=44%	ENSG00000180818/ENSG00000197576/ENSG00000113196/ENSG00000171540/ENSG00000164093
GO:0030312	GO:0030312	external encapsulating structure	10	-0.492041	-1.68056	0.0303924	0.0303924	0.0943765	4	tags=40%, list=7%, signal=45%	ENSG00000133048/ENSG00000171564/ENSG00000171557/ENSG00000171560
GO:0031012	GO:0031012	extracellular matrix	10	-0.492041	-1.68056	0.0303924	0.0303924	0.0943765	4	tags=40%, list=7%, signal=45%	ENSG00000133048/ENSG00000171564/ENSG00000171557/ENSG00000171560
GO:0031981	GO:0031981	nuclear lumen	14	0.496808	1.60913	0.0356367	0.0356367	0.102605	7	tags=36%, list=12%, signal=42%	ENSG00000180818/ENSG00000197576/ENSG00000113196/ENSG00000171540/ENSG00000164093
GO:0005783	GO:0005783	endoplasmic reticulum	12	-0.444788	-1.63418	0.0363467	0.0363467	0.102605	7	tags=33%, list=12%, signal=37%	ENSG00000163631/ENSG00000171564/ENSG00000171557/ENSG00000171560
GO:0031983	GO:0031983	vesicle lumen	11	-0.447669	-1.58527	0.0465116	0.0465116	0.111036	13	tags=55%, list=23%, signal=52%	ENSG00000012223/ENSG00000133048/ENSG00000163631/ENSG00000171564/ENSG00000171557/ENSG00000171560
GO:0034774	GO:0034774	secretory granule lumen	11	-0.447669	-1.58527	0.0465116	0.0465116	0.111036	13	tags=55%, list=23%, signal=52%	ENSG00000012223/ENSG00000133048/ENSG00000163631/ENSG00000171564/ENSG00000171557/ENSG00000171560
GO:0060205	GO:0060205	cytoplasmic vesicle lumen	11	-0.447669	-1.58527	0.0465116	0.0465116	0.111036	13	tags=55%, list=23%, signal=52%	ENSG00000012223/ENSG00000133048/ENSG00000163631/ENSG00000171564/ENSG00000171557/ENSG00000171560
GO:0005887	GO:0005887	integral component of plasma membrane	5	-0.634615	-1.60767	0.0482722	0.0482722	0.111036	25	tags=100%, list=44%, signal=62%	ENSG00000133800/ENSG00000168079/ENSG00000013588/ENSG00000128617
GO:0031226	GO:0031226	intrinsic component of plasma membrane	5	-0.634615	-1.60767	0.0482722	0.0482722	0.111036	25	tags=100%, list=44%, signal=62%	ENSG00000133800/ENSG00000168079/ENSG00000013588/ENSG00000128617
Molecular Function
ID	Description	setSize	enrichmentScore	NES	pvalue	p.adjust	qvalues	rank	leading_edge	core_enrichment
GO:0000976	GO:0000976	transcription cis-regulatory region binding	9	0.79565	2.26293	0.000156814	0.000156814	0.00379654	7	tags=67%, list=12%, signal=69%	ENSG00000180818/ENSG00000064218/ENSG00000197576/ENSG00000113196/ENSG00000171540/ENSG00000164093
GO:0000977	GO:0000977	RNA polymerase II transcription regulatory region sequence-specific DNA binding	9	0.79565	2.26293	0.000156814	0.000156814	0.00379654	7	tags=67%, list=12%, signal=69%	ENSG00000180818/ENSG00000064218/ENSG00000197576/ENSG00000113196/ENSG00000171540/ENSG00000164093
GO:0001067	GO:0001067	transcription regulatory region nucleic acid binding	9	0.79565	2.26293	0.000156814	0.000156814	0.00379654	7	tags=67%, list=12%, signal=69%	ENSG00000180818/ENSG00000064218/ENSG00000197576/ENSG00000113196/ENSG00000171540/ENSG00000164093
GO:0000981	GO:0000981	DNA-binding transcription factor activity, RNA polymerase II-specific	10	0.730592	2.14972	0.000614912	0.000614912	0.00558275	7	tags=60%, list=12%, signal=64%	ENSG00000180818/ENSG00000064218/ENSG00000197576/ENSG00000113196/ENSG00000171540/ENSG00000164093
GO:0003690	GO:0003690	double-stranded DNA binding	10	0.730592	2.14972	0.000614912	0.000614912	0.00558275	7	tags=60%, list=12%, signal=64%	ENSG00000180818/ENSG00000064218/ENSG00000197576/ENSG00000113196/ENSG00000171540/ENSG00000164093
GO:0003700	GO:0003700	DNA-binding transcription factor activity	10	0.730592	2.14972	0.000614912	0.000614912	0.00558275	7	tags=60%, list=12%, signal=64%	ENSG00000180818/ENSG00000064218/ENSG00000197576/ENSG00000113196/ENSG00000171540/ENSG00000164093
GO:0043565	GO:0043565	sequence-specific DNA binding	10	0.730592	2.14972	0.000614912	0.000614912	0.00558275	7	tags=60%, list=12%, signal=64%	ENSG00000180818/ENSG00000064218/ENSG00000197576/ENSG00000113196/ENSG00000171540/ENSG00000164093
GO:1990837	GO:1990837	sequence-specific double-stranded DNA binding	10	0.730592	2.14972	0.000614912	0.000614912	0.00558275	7	tags=60%, list=12%, signal=64%	ENSG00000180818/ENSG00000064218/ENSG00000197576/ENSG00000113196/ENSG00000171540/ENSG00000164093
GO:0000978	GO:0000978	RNA polymerase II cis-regulatory region sequence-specific DNA binding	8	0.749727	2.04885	0.00095862	0.00095862	0.00696261	7	tags=62%, list=12%, signal=64%	ENSG00000180818/ENSG00000064218/ENSG00000197576/ENSG00000113196/ENSG00000164093
GO:0000987	GO:0000987	cis-regulatory region sequence-specific DNA binding	8	0.749727	2.04885	0.00095862	0.00095862	0.00696261	7	tags=62%, list=12%, signal=64%	ENSG00000180818/ENSG00000064218/ENSG00000197576/ENSG00000113196/ENSG00000164093
GO:0005201	GO:0005201	extracellular matrix structural constituent	6	-0.726766	-2.00553	0.00277708	0.00277708	0.018101	4	tags=67%, list=7%, signal=69%	ENSG00000133048/ENSG00000171564/ENSG00000171557/ENSG00000171560
GO:0003676	GO:0003676	nucleic acid binding	20	0.561072	1.967	0.0029906	0.0029906	0.018101	21	tags=65%, list=37%, signal=63%	ENSG00000180818/ENSG00000064218/ENSG00000197576/ENSG00000113196/ENSG00000171540/ENSG00000164093/ENSG00000124107/ENSG00000112238/ENSG00000204389/ENSG00000168779/ENSG00000204388/ENSG00000106004/ENSG00000196136
GO:0140110	GO:0140110	transcription regulator activity	13	0.607549	1.92616	0.0043609	0.0043609	0.0243646	15	tags=62%, list=26%, signal=59%	ENSG00000180818/ENSG00000064218/ENSG00000197576/ENSG00000113196/ENSG00000171540/ENSG00000164093/ENSG00000204389/ENSG00000168779
GO:0003677	GO:0003677	DNA binding	16	0.568019	1.90379	0.00480979	0.00480979	0.0249531	21	tags=69%, list=37%, signal=60%	ENSG00000180818/ENSG00000064218/ENSG00000197576/ENSG00000113196/ENSG00000171540/ENSG00000164093/ENSG00000124107/ENSG00000112238/ENSG00000168779/ENSG00000106004/ENSG00000196136
GO:0050839	GO:0050839	cell adhesion molecule binding	6	-0.681675	-1.8811	0.00681646	0.00681646	0.033006	4	tags=67%, list=7%, signal=69%	ENSG00000013588/ENSG00000171564/ENSG00000171557/ENSG00000171560
GO:0097159	GO:0097159	organic cyclic compound binding	28	0.512043	1.88777	0.00817968	0.00817968	0.0371314	22	tags=57%, list=39%, signal=69%	ENSG00000180818/ENSG00000173110/ENSG00000064218/ENSG00000197576/ENSG00000113196/ENSG00000171540/ENSG00000164093/ENSG00000124107/ENSG00000112238/ENSG00000204389/ENSG00000168779/ENSG00000204388/ENSG00000109193/ENSG00000106004/ENSG00000196136/ENSG00000163017
GO:0005198	GO:0005198	structural molecule activity	8	-0.583274	-1.82227	0.0130493	0.0130493	0.0557523	4	tags=50%, list=7%, signal=54%	ENSG00000133048/ENSG00000171564/ENSG00000171557/ENSG00000171560
GO:1901363	GO:1901363	heterocyclic compound binding	27	0.475946	1.7498	0.0170976	0.0170976	0.0689902	22	tags=56%, list=39%, signal=65%	ENSG00000180818/ENSG00000173110/ENSG00000064218/ENSG00000197576/ENSG00000113196/ENSG00000171540/ENSG00000164093/ENSG00000124107/ENSG00000112238/ENSG00000204389/ENSG00000168779/ENSG00000204388/ENSG00000106004/ENSG00000196136/ENSG00000163017
Pathways
Category	Term	PValue	Genes
KEGG_PATHWAY	hsa04141:Protein processing in endoplasmic reticulum	0.00220742	ENSG00000204389, ENSG00000173110, ENSG00000204388, ENSG00000132002, ENSG00000120694
KEGG_PATHWAY	hsa04611:Platelet activation	0.00758767	ENSG00000171560, ENSG00000171564, ENSG00000171557, ENSG00000140795
KEGG_PATHWAY	hsa05134:Legionellosis	0.0149247	ENSG00000204389, ENSG00000173110, ENSG00000204388
KEGG_PATHWAY	hsa04213:Longevity regulating pathway - multiple species	0.0175059	ENSG00000204389, ENSG00000173110, ENSG00000204388
KEGG_PATHWAY	hsa04612:Antigen processing and presentation	0.0269191	ENSG00000204389, ENSG00000173110, ENSG00000204388
KEGG_PATHWAY	hsa04610:Complement and coagulation cascades	0.0315549	ENSG00000171560, ENSG00000171564, ENSG00000171557
KEGG_PATHWAY	hsa05145:Toxoplasmosis	0.0520508	ENSG00000204389, ENSG00000173110, ENSG00000204388

## Sheet: Table S4
Table S4. Gene set enrichment aanalysis (GSEA) of DEGs in cerebellum of C9-ALS cases
Biological Process
ID	Description	setSize	enrichmentScore	NES	pvalue	p.adjust	qvalues	rank	leading_edge	core_enrichment
GO:0001764	GO:0001764	neuron migration	4	-0.850746	-1.86478	0.00264901	0.00264901	0.270617	15	tags=100%, list=21%, signal=84%	ENSG00000125492/ENSG00000143032/ENSG00000164438
GO:0009628	GO:0009628	response to abiotic stimulus	7	0.65625	2.05873	0.00479808	0.00479808	0.270617	29	tags=100%, list=41%, signal=66%	ENSG00000173110/ENSG00000204389/ENSG00000158578/ENSG00000027644/ENSG00000170615/ENSG00000184564/ENSG00000128617
GO:0016477	GO:0016477	cell migration	10	-0.611654	-1.80944	0.00662589	0.00662589	0.270617	21	tags=70%, list=30%, signal=57%	ENSG00000086570/ENSG00000273706/ENSG00000169224/ENSG00000125492/ENSG00000186895/ENSG00000143032/ENSG00000164438
GO:0022008	GO:0022008	neurogenesis	15	-0.546443	-1.81105	0.00896535	0.00896535	0.270617	31	tags=80%, list=44%, signal=57%	ENSG00000138136/ENSG00000176842/ENSG00000164778/ENSG00000170549/ENSG00000165588/ENSG00000089116/ENSG00000123572/ENSG00000273706/ENSG00000125492/ENSG00000143032/ENSG00000164853/ENSG00000164438
GO:0048699	GO:0048699	generation of neurons	15	-0.546443	-1.81105	0.00896535	0.00896535	0.270617	31	tags=80%, list=44%, signal=57%	ENSG00000138136/ENSG00000176842/ENSG00000164778/ENSG00000170549/ENSG00000165588/ENSG00000089116/ENSG00000123572/ENSG00000273706/ENSG00000125492/ENSG00000143032/ENSG00000164853/ENSG00000164438
GO:0044260	GO:0044260	cellular macromolecule metabolic process	35	-0.472572	-1.81176	0.00981814	0.00981814	0.270617	44	tags=80%, list=62%, signal=60%	ENSG00000128617/ENSG00000169174/ENSG00000008196/ENSG00000143365/ENSG00000170561/ENSG00000169877/ENSG00000249811/ENSG00000250844/ENSG00000138136/ENSG00000163508/ENSG00000176842/ENSG00000136542/ENSG00000135903/ENSG00000164778/ENSG00000170549/ENSG00000165588/ENSG00000089116/ENSG00000123572/ENSG00000161609/ENSG00000225327/ENSG00000273706/ENSG00000125492/ENSG00000215474/ENSG00000237038/ENSG00000186895…
GO:0006928	GO:0006928	movement of cell or subcellular component	12	-0.562122	-1.75248	0.0102978	0.0102978	0.270617	28	tags=75%, list=39%, signal=55%	ENSG00000109943/ENSG00000165588/ENSG00000086570/ENSG00000273706/ENSG00000169224/ENSG00000125492/ENSG00000186895/ENSG00000143032/ENSG00000164438
GO:0040011	GO:0040011	locomotion	12	-0.562122	-1.75248	0.0102978	0.0102978	0.270617	28	tags=75%, list=39%, signal=55%	ENSG00000109943/ENSG00000165588/ENSG00000086570/ENSG00000273706/ENSG00000169224/ENSG00000125492/ENSG00000186895/ENSG00000143032/ENSG00000164438
GO:0051049	GO:0051049	regulation of transport	7	0.609375	1.91168	0.0119952	0.0119952	0.270617	32	tags=100%, list=45%, signal=61%	ENSG00000204389/ENSG00000126895/ENSG00000227877/ENSG00000172349/ENSG00000170615/ENSG00000169174/ENSG00000008196
GO:0048870	GO:0048870	cell motility	11	-0.565746	-1.72038	0.0144219	0.0144219	0.270617	21	tags=64%, list=30%, signal=53%	ENSG00000086570/ENSG00000273706/ENSG00000169224/ENSG00000125492/ENSG00000186895/ENSG00000143032/ENSG00000164438
GO:0051674	GO:0051674	localization of cell	11	-0.565746	-1.72038	0.0144219	0.0144219	0.270617	21	tags=64%, list=30%, signal=53%	ENSG00000086570/ENSG00000273706/ENSG00000169224/ENSG00000125492/ENSG00000186895/ENSG00000143032/ENSG00000164438
GO:0065008	GO:0065008	regulation of biological quality	14	0.41308	1.79634	0.0159692	0.0159692	0.270617	37	tags=93%, list=52%, signal=55%	ENSG00000174576/ENSG00000204389/ENSG00000158578/ENSG00000124493/ENSG00000126895/ENSG00000079689/ENSG00000170615/ENSG00000184564/ENSG00000169174/ENSG00000105664/ENSG00000008196/ENSG00000169877/ENSG00000145863
GO:0030182	GO:0030182	neuron differentiation	14	-0.522706	-1.70038	0.0173382	0.0173382	0.270617	31	tags=79%, list=44%, signal=55%	ENSG00000138136/ENSG00000176842/ENSG00000164778/ENSG00000170549/ENSG00000165588/ENSG00000089116/ENSG00000123572/ENSG00000273706/ENSG00000143032/ENSG00000164853/ENSG00000164438
GO:0007188	GO:0007188	adenylate cyclase-modulating G protein-coupled receptor signaling pathway	3	0.838235	1.76388	0.0177728	0.0177728	0.270617	14	tags=100%, list=20%, signal=84%	ENSG00000165370/ENSG00000124493/ENSG00000126895
GO:0009059	GO:0009059	macromolecule biosynthetic process	23	-0.467566	-1.7067	0.0191686	0.0191686	0.270617	31	tags=65%, list=44%, signal=54%	ENSG00000138136/ENSG00000163508/ENSG00000176842/ENSG00000136542/ENSG00000135903/ENSG00000164778/ENSG00000170549/ENSG00000165588/ENSG00000089116/ENSG00000273706/ENSG00000125492/ENSG00000215474/ENSG00000143032/ENSG00000164853/ENSG00000164438
GO:0034645	GO:0034645	cellular macromolecule biosynthetic process	23	-0.467566	-1.7067	0.0191686	0.0191686	0.270617	31	tags=65%, list=44%, signal=54%	ENSG00000138136/ENSG00000163508/ENSG00000176842/ENSG00000136542/ENSG00000135903/ENSG00000164778/ENSG00000170549/ENSG00000165588/ENSG00000089116/ENSG00000273706/ENSG00000125492/ENSG00000215474/ENSG00000143032/ENSG00000164853/ENSG00000164438
GO:0006351	GO:0006351	transcription, DNA-templated	21	-0.467814	-1.67883	0.0214327	0.0214327	0.270617	31	tags=67%, list=44%, signal=53%	ENSG00000138136/ENSG00000163508/ENSG00000176842/ENSG00000135903/ENSG00000164778/ENSG00000170549/ENSG00000165588/ENSG00000089116/ENSG00000273706/ENSG00000125492/ENSG00000215474/ENSG00000143032/ENSG00000164853/ENSG00000164438
GO:0006355	GO:0006355	regulation of transcription, DNA-templated	21	-0.467814	-1.67883	0.0214327	0.0214327	0.270617	31	tags=67%, list=44%, signal=53%	ENSG00000138136/ENSG00000163508/ENSG00000176842/ENSG00000135903/ENSG00000164778/ENSG00000170549/ENSG00000165588/ENSG00000089116/ENSG00000273706/ENSG00000125492/ENSG00000215474/ENSG00000143032/ENSG00000164853/ENSG00000164438
GO:0006357	GO:0006357	regulation of transcription by RNA polymerase II	21	-0.467814	-1.67883	0.0214327	0.0214327	0.270617	31	tags=67%, list=44%, signal=53%	ENSG00000138136/ENSG00000163508/ENSG00000176842/ENSG00000135903/ENSG00000164778/ENSG00000170549/ENSG00000165588/ENSG00000089116/ENSG00000273706/ENSG00000125492/ENSG00000215474/ENSG00000143032/ENSG00000164853/ENSG00000164438
GO:0006366	GO:0006366	transcription by RNA polymerase II	21	-0.467814	-1.67883	0.0214327	0.0214327	0.270617	31	tags=67%, list=44%, signal=53%	ENSG00000138136/ENSG00000163508/ENSG00000176842/ENSG00000135903/ENSG00000164778/ENSG00000170549/ENSG00000165588/ENSG00000089116/ENSG00000273706/ENSG00000125492/ENSG00000215474/ENSG00000143032/ENSG00000164853/ENSG00000164438
GO:0009889	GO:0009889	regulation of biosynthetic process	21	-0.467814	-1.67883	0.0214327	0.0214327	0.270617	31	tags=67%, list=44%, signal=53%	ENSG00000138136/ENSG00000163508/ENSG00000176842/ENSG00000135903/ENSG00000164778/ENSG00000170549/ENSG00000165588/ENSG00000089116/ENSG00000273706/ENSG00000125492/ENSG00000215474/ENSG00000143032/ENSG00000164853/ENSG00000164438
GO:0010556	GO:0010556	regulation of macromolecule biosynthetic process	21	-0.467814	-1.67883	0.0214327	0.0214327	0.270617	31	tags=67%, list=44%, signal=53%	ENSG00000138136/ENSG00000163508/ENSG00000176842/ENSG00000135903/ENSG00000164778/ENSG00000170549/ENSG00000165588/ENSG00000089116/ENSG00000273706/ENSG00000125492/ENSG00000215474/ENSG00000143032/ENSG00000164853/ENSG00000164438
GO:0019219	GO:0019219	regulation of nucleobase-containing compound metabolic process	21	-0.467814	-1.67883	0.0214327	0.0214327	0.270617	31	tags=67%, list=44%, signal=53%	ENSG00000138136/ENSG00000163508/ENSG00000176842/ENSG00000135903/ENSG00000164778/ENSG00000170549/ENSG00000165588/ENSG00000089116/ENSG00000273706/ENSG00000125492/ENSG00000215474/ENSG00000143032/ENSG00000164853/ENSG00000164438
GO:0031326	GO:0031326	regulation of cellular biosynthetic process	21	-0.467814	-1.67883	0.0214327	0.0214327	0.270617	31	tags=67%, list=44%, signal=53%	ENSG00000138136/ENSG00000163508/ENSG00000176842/ENSG00000135903/ENSG00000164778/ENSG00000170549/ENSG00000165588/ENSG00000089116/ENSG00000273706/ENSG00000125492/ENSG00000215474/ENSG00000143032/ENSG00000164853/ENSG00000164438
GO:0032774	GO:0032774	RNA biosynthetic process	21	-0.467814	-1.67883	0.0214327	0.0214327	0.270617	31	tags=67%, list=44%, signal=53%	ENSG00000138136/ENSG00000163508/ENSG00000176842/ENSG00000135903/ENSG00000164778/ENSG00000170549/ENSG00000165588/ENSG00000089116/ENSG00000273706/ENSG00000125492/ENSG00000215474/ENSG00000143032/ENSG00000164853/ENSG00000164438
GO:0034654	GO:0034654	nucleobase-containing compound biosynthetic process	21	-0.467814	-1.67883	0.0214327	0.0214327	0.270617	31	tags=67%, list=44%, signal=53%	ENSG00000138136/ENSG00000163508/ENSG00000176842/ENSG00000135903/ENSG00000164778/ENSG00000170549/ENSG00000165588/ENSG00000089116/ENSG00000273706/ENSG00000125492/ENSG00000215474/ENSG00000143032/ENSG00000164853/ENSG00000164438
GO:0051252	GO:0051252	regulation of RNA metabolic process	21	-0.467814	-1.67883	0.0214327	0.0214327	0.270617	31	tags=67%, list=44%, signal=53%	ENSG00000138136/ENSG00000163508/ENSG00000176842/ENSG00000135903/ENSG00000164778/ENSG00000170549/ENSG00000165588/ENSG00000089116/ENSG00000273706/ENSG00000125492/ENSG00000215474/ENSG00000143032/ENSG00000164853/ENSG00000164438
GO:0097659	GO:0097659	nucleic acid-templated transcription	21	-0.467814	-1.67883	0.0214327	0.0214327	0.270617	31	tags=67%, list=44%, signal=53%	ENSG00000138136/ENSG00000163508/ENSG00000176842/ENSG00000135903/ENSG00000164778/ENSG00000170549/ENSG00000165588/ENSG00000089116/ENSG00000273706/ENSG00000125492/ENSG00000215474/ENSG00000143032/ENSG00000164853/ENSG00000164438
GO:1903506	GO:1903506	regulation of nucleic acid-templated transcription	21	-0.467814	-1.67883	0.0214327	0.0214327	0.270617	31	tags=67%, list=44%, signal=53%	ENSG00000138136/ENSG00000163508/ENSG00000176842/ENSG00000135903/ENSG00000164778/ENSG00000170549/ENSG00000165588/ENSG00000089116/ENSG00000273706/ENSG00000125492/ENSG00000215474/ENSG00000143032/ENSG00000164853/ENSG00000164438
GO:2000112	GO:2000112	regulation of cellular macromolecule biosynthetic process	21	-0.467814	-1.67883	0.0214327	0.0214327	0.270617	31	tags=67%, list=44%, signal=53%	ENSG00000138136/ENSG00000163508/ENSG00000176842/ENSG00000135903/ENSG00000164778/ENSG00000170549/ENSG00000165588/ENSG00000089116/ENSG00000273706/ENSG00000125492/ENSG00000215474/ENSG00000143032/ENSG00000164853/ENSG00000164438
GO:2001141	GO:2001141	regulation of RNA biosynthetic process	21	-0.467814	-1.67883	0.0214327	0.0214327	0.270617	31	tags=67%, list=44%, signal=53%	ENSG00000138136/ENSG00000163508/ENSG00000176842/ENSG00000135903/ENSG00000164778/ENSG00000170549/ENSG00000165588/ENSG00000089116/ENSG00000273706/ENSG00000125492/ENSG00000215474/ENSG00000143032/ENSG00000164853/ENSG00000164438
GO:0051171	GO:0051171	regulation of nitrogen compound metabolic process	23	-0.462893	-1.68964	0.0214781	0.0214781	0.270617	31	tags=65%, list=44%, signal=54%	ENSG00000138136/ENSG00000163508/ENSG00000176842/ENSG00000135903/ENSG00000164778/ENSG00000170549/ENSG00000165588/ENSG00000089116/ENSG00000273706/ENSG00000125492/ENSG00000215474/ENSG00000186895/ENSG00000143032/ENSG00000164853/ENSG00000164438
GO:0080090	GO:0080090	regulation of primary metabolic process	23	-0.462893	-1.68964	0.0214781	0.0214781	0.270617	31	tags=65%, list=44%, signal=54%	ENSG00000138136/ENSG00000163508/ENSG00000176842/ENSG00000135903/ENSG00000164778/ENSG00000170549/ENSG00000165588/ENSG00000089116/ENSG00000273706/ENSG00000125492/ENSG00000215474/ENSG00000186895/ENSG00000143032/ENSG00000164853/ENSG00000164438
GO:0007420	GO:0007420	brain development	8	-0.588263	-1.62566	0.0302512	0.0302512	0.316035	30	tags=88%, list=42%, signal=57%	ENSG00000163508/ENSG00000164778/ENSG00000165588/ENSG00000089116/ENSG00000273706/ENSG00000125492/ENSG00000164853
GO:0060322	GO:0060322	head development	8	-0.588263	-1.62566	0.0302512	0.0302512	0.316035	30	tags=88%, list=42%, signal=57%	ENSG00000163508/ENSG00000164778/ENSG00000165588/ENSG00000089116/ENSG00000273706/ENSG00000125492/ENSG00000164853
GO:0042592	GO:0042592	homeostatic process	7	0.546875	1.71561	0.0303878	0.0303878	0.316035	36	tags=100%, list=51%, signal=55%	ENSG00000204389/ENSG00000158578/ENSG00000126895/ENSG00000079689/ENSG00000169174/ENSG00000008196/ENSG00000169877
GO:0010468	GO:0010468	regulation of gene expression	26	-0.436622	-1.62307	0.0311751	0.0311751	0.316035	31	tags=62%, list=44%, signal=55%	ENSG00000138136/ENSG00000163508/ENSG00000176842/ENSG00000109943/ENSG00000135903/ENSG00000164778/ENSG00000170549/ENSG00000165588/ENSG00000089116/ENSG00000273706/ENSG00000125492/ENSG00000215474/ENSG00000186895/ENSG00000143032/ENSG00000164853/ENSG00000164438
GO:0009058	GO:0009058	biosynthetic process	24	-0.441224	-1.62137	0.0313325	0.0313325	0.316035	31	tags=62%, list=44%, signal=53%	ENSG00000138136/ENSG00000163508/ENSG00000176842/ENSG00000136542/ENSG00000135903/ENSG00000164778/ENSG00000170549/ENSG00000165588/ENSG00000089116/ENSG00000273706/ENSG00000125492/ENSG00000215474/ENSG00000143032/ENSG00000164853/ENSG00000164438
GO:0044249	GO:0044249	cellular biosynthetic process	24	-0.441224	-1.62137	0.0313325	0.0313325	0.316035	31	tags=62%, list=44%, signal=53%	ENSG00000138136/ENSG00000163508/ENSG00000176842/ENSG00000136542/ENSG00000135903/ENSG00000164778/ENSG00000170549/ENSG00000165588/ENSG00000089116/ENSG00000273706/ENSG00000125492/ENSG00000215474/ENSG00000143032/ENSG00000164853/ENSG00000164438
GO:1901576	GO:1901576	organic substance biosynthetic process	24	-0.441224	-1.62137	0.0313325	0.0313325	0.316035	31	tags=62%, list=44%, signal=53%	ENSG00000138136/ENSG00000163508/ENSG00000176842/ENSG00000136542/ENSG00000135903/ENSG00000164778/ENSG00000170549/ENSG00000165588/ENSG00000089116/ENSG00000273706/ENSG00000125492/ENSG00000215474/ENSG00000143032/ENSG00000164853/ENSG00000164438
GO:0031323	GO:0031323	regulation of cellular metabolic process	24	-0.439831	-1.61625	0.0323654	0.0323654	0.316035	31	tags=62%, list=44%, signal=53%	ENSG00000138136/ENSG00000163508/ENSG00000176842/ENSG00000135903/ENSG00000164778/ENSG00000170549/ENSG00000165588/ENSG00000089116/ENSG00000273706/ENSG00000125492/ENSG00000215474/ENSG00000186895/ENSG00000143032/ENSG00000164853/ENSG00000164438
GO:0044237	GO:0044237	cellular metabolic process	38	-0.42539	-1.62698	0.0333408	0.0333408	0.316035	32	tags=76%, list=45%, signal=90%	ENSG00000128617/ENSG00000169174/ENSG00000008196/ENSG00000143365/ENSG00000170561/ENSG00000169877/ENSG00000249811/ENSG00000250844/ENSG00000138136/ENSG00000163508/ENSG00000176842/ENSG00000136542/ENSG00000135903/ENSG00000164778/ENSG00000170549/ENSG00000165588/ENSG00000089116/ENSG00000123572/ENSG00000161609/ENSG00000223609/ENSG00000225327/ENSG00000273706/ENSG00000125492/ENSG00000215474/ENSG00000237038…
GO:0007417	GO:0007417	central nervous system development	12	-0.514367	-1.6036	0.0342432	0.0342432	0.316035	31	tags=75%, list=44%, signal=51%	ENSG00000138136/ENSG00000163508/ENSG00000164778/ENSG00000165588/ENSG00000089116/ENSG00000273706/ENSG00000125492/ENSG00000164853/ENSG00000164438
GO:0006139	GO:0006139	nucleobase-containing compound metabolic process	23	-0.442399	-1.61484	0.0344111	0.0344111	0.316035	31	tags=65%, list=44%, signal=54%	ENSG00000138136/ENSG00000163508/ENSG00000176842/ENSG00000135903/ENSG00000164778/ENSG00000170549/ENSG00000165588/ENSG00000089116/ENSG00000161609/ENSG00000273706/ENSG00000125492/ENSG00000215474/ENSG00000143032/ENSG00000164853/ENSG00000164438
GO:0090304	GO:0090304	nucleic acid metabolic process	23	-0.442399	-1.61484	0.0344111	0.0344111	0.316035	31	tags=65%, list=44%, signal=54%	ENSG00000138136/ENSG00000163508/ENSG00000176842/ENSG00000135903/ENSG00000164778/ENSG00000170549/ENSG00000165588/ENSG00000089116/ENSG00000161609/ENSG00000273706/ENSG00000125492/ENSG00000215474/ENSG00000143032/ENSG00000164853/ENSG00000164438
GO:0018130	GO:0018130	heterocycle biosynthetic process	22	-0.444084	-1.60353	0.0351653	0.0351653	0.316035	31	tags=64%, list=44%, signal=52%	ENSG00000138136/ENSG00000163508/ENSG00000176842/ENSG00000135903/ENSG00000164778/ENSG00000170549/ENSG00000165588/ENSG00000089116/ENSG00000273706/ENSG00000125492/ENSG00000215474/ENSG00000143032/ENSG00000164853/ENSG00000164438
GO:0006807	GO:0006807	nitrogen compound metabolic process	38	-0.421847	-1.61343	0.0364841	0.0364841	0.316035	44	tags=76%, list=62%, signal=62%	ENSG00000128617/ENSG00000169174/ENSG00000105664/ENSG00000008196/ENSG00000143365/ENSG00000170561/ENSG00000169877/ENSG00000249811/ENSG00000250844/ENSG00000138136/ENSG00000163508/ENSG00000176842/ENSG00000136542/ENSG00000135903/ENSG00000164778/ENSG00000170549/ENSG00000165588/ENSG00000089116/ENSG00000123572/ENSG00000161609/ENSG00000225327/ENSG00000273706/ENSG00000125492/ENSG00000215474/ENSG00000237038…
GO:0044238	GO:0044238	primary metabolic process	38	-0.421847	-1.61343	0.0364841	0.0364841	0.316035	44	tags=76%, list=62%, signal=62%	ENSG00000128617/ENSG00000169174/ENSG00000105664/ENSG00000008196/ENSG00000143365/ENSG00000170561/ENSG00000169877/ENSG00000249811/ENSG00000250844/ENSG00000138136/ENSG00000163508/ENSG00000176842/ENSG00000136542/ENSG00000135903/ENSG00000164778/ENSG00000170549/ENSG00000165588/ENSG00000089116/ENSG00000123572/ENSG00000161609/ENSG00000225327/ENSG00000273706/ENSG00000125492/ENSG00000215474/ENSG00000237038…
GO:0007399	GO:0007399	nervous system development	22	-0.43361	-1.56571	0.0443642	0.0443642	0.376453	31	tags=64%, list=44%, signal=52%	ENSG00000138136/ENSG00000163508/ENSG00000176842/ENSG00000135903/ENSG00000164778/ENSG00000170549/ENSG00000165588/ENSG00000089116/ENSG00000123572/ENSG00000273706/ENSG00000125492/ENSG00000143032/ENSG00000164853/ENSG00000164438
Cellular Component
ID	Description	setSize	enrichmentScore	NES	pvalue	p.adjust	qvalues	rank	leading_edge	core_enrichment
GO:0005887	GO:0005887	integral component of plasma membrane	11	0.566667	2.19437	0.00283286	0.00283286	0.0998956	37	tags=100%, list=52%, signal=57%	ENSG00000165370/ENSG00000027644/ENSG00000124493/ENSG00000126895/ENSG00000173080/ENSG00000170615/ENSG00000197467/ENSG00000132677/ENSG00000184564/ENSG00000128617/ENSG00000145863
GO:0031226	GO:0031226	intrinsic component of plasma membrane	11	0.566667	2.19437	0.00283286	0.00283286	0.0998956	37	tags=100%, list=52%, signal=57%	ENSG00000165370/ENSG00000027644/ENSG00000124493/ENSG00000126895/ENSG00000173080/ENSG00000170615/ENSG00000197467/ENSG00000132677/ENSG00000184564/ENSG00000128617/ENSG00000145863
GO:0071944	GO:0071944	cell periphery	28	0.335618	1.87339	0.00991736	0.00991736	0.165794	31	tags=71%, list=44%, signal=66%	ENSG00000173110/ENSG00000232629/ENSG00000204389/ENSG00000165370/ENSG00000275954/ENSG00000027644/ENSG00000160593/ENSG00000124493/ENSG00000126895/ENSG00000213171/ENSG00000278599/ENSG00000173080/ENSG00000172349/ENSG00000170615/ENSG00000197467/ENSG00000132677/ENSG00000184564/ENSG00000128617/ENSG00000169174/ENSG00000105664
GO:0005886	GO:0005886	plasma membrane	25	0.329026	1.7863	0.0108192	0.0108192	0.165794	30	tags=72%, list=42%, signal=64%	ENSG00000173110/ENSG00000232629/ENSG00000204389/ENSG00000165370/ENSG00000275954/ENSG00000027644/ENSG00000160593/ENSG00000124493/ENSG00000126895/ENSG00000278599/ENSG00000173080/ENSG00000172349/ENSG00000170615/ENSG00000197467/ENSG00000132677/ENSG00000184564/ENSG00000128617/ENSG00000169174
GO:0016020	GO:0016020	membrane	35	0.321628	1.85736	0.0117541	0.0117541	0.165794	30	tags=66%, list=42%, signal=75%	ENSG00000173110/ENSG00000232629/ENSG00000204389/ENSG00000158578/ENSG00000165370/ENSG00000275954/ENSG00000027644/ENSG00000160593/ENSG00000124493/ENSG00000126895/ENSG00000213171/ENSG00000278599/ENSG00000173080/ENSG00000110887/ENSG00000227877/ENSG00000079689/ENSG00000172349/ENSG00000170615/ENSG00000197467/ENSG00000132677/ENSG00000184564/ENSG00000128617/ENSG00000169174
GO:0005694	GO:0005694	chromosome	18	-0.494281	-1.71391	0.0190078	0.0190078	0.223425	31	tags=72%, list=44%, signal=55%	ENSG00000138136/ENSG00000176842/ENSG00000135903/ENSG00000164778/ENSG00000170549/ENSG00000165588/ENSG00000089116/ENSG00000161609/ENSG00000273706/ENSG00000125492/ENSG00000143032/ENSG00000164853/ENSG00000164438
GO:0012506	GO:0012506	vesicle membrane	5	0.621212	1.6721	0.0324254	0.0324254	0.285856	30	tags=100%, list=42%, signal=62%	ENSG00000232629/ENSG00000126895/ENSG00000079689/ENSG00000132677/ENSG00000169174
GO:0030659	GO:0030659	cytoplasmic vesicle membrane	5	0.621212	1.6721	0.0324254	0.0324254	0.285856	30	tags=100%, list=42%, signal=62%	ENSG00000232629/ENSG00000126895/ENSG00000079689/ENSG00000132677/ENSG00000169174
GO:0000785	GO:0000785	chromatin	17	-0.47192	-1.61591	0.0377698	0.0377698	0.28973	41	tags=88%, list=58%, signal=49%	ENSG00000008196/ENSG00000143365/ENSG00000170561/ENSG00000138136/ENSG00000176842/ENSG00000135903/ENSG00000164778/ENSG00000170549/ENSG00000165588/ENSG00000089116/ENSG00000273706/ENSG00000125492/ENSG00000143032/ENSG00000164853/ENSG00000164438
GO:0005739	GO:0005739	mitochondrion	3	0.779412	1.63182	0.0410811	0.0410811	0.28973	18	tags=100%, list=25%, signal=78%	ENSG00000204389/ENSG00000158578/ENSG00000110887
Molecular Function
ID	Description	setSize	enrichmentScore	NES	pvalue	p.adjust	qvalues	rank	leading_edge	core_enrichment
GO:0000981	GO:0000981	DNA-binding transcription factor activity, RNA polymerase II-specific	20	-0.493111	-1.73861	0.0155193	0.0155193	0.179697	31	tags=70%, list=44%, signal=55%	ENSG00000138136/ENSG00000163508/ENSG00000176842/ENSG00000135903/ENSG00000164778/ENSG00000170549/ENSG00000165588/ENSG00000089116/ENSG00000273706/ENSG00000125492/ENSG00000215474/ENSG00000143032/ENSG00000164853/ENSG00000164438
GO:0003677	GO:0003677	DNA binding	20	-0.493111	-1.73861	0.0155193	0.0155193	0.179697	31	tags=70%, list=44%, signal=55%	ENSG00000138136/ENSG00000163508/ENSG00000176842/ENSG00000135903/ENSG00000164778/ENSG00000170549/ENSG00000165588/ENSG00000089116/ENSG00000273706/ENSG00000125492/ENSG00000215474/ENSG00000143032/ENSG00000164853/ENSG00000164438
GO:0003690	GO:0003690	double-stranded DNA binding	20	-0.493111	-1.73861	0.0155193	0.0155193	0.179697	31	tags=70%, list=44%, signal=55%	ENSG00000138136/ENSG00000163508/ENSG00000176842/ENSG00000135903/ENSG00000164778/ENSG00000170549/ENSG00000165588/ENSG00000089116/ENSG00000273706/ENSG00000125492/ENSG00000215474/ENSG00000143032/ENSG00000164853/ENSG00000164438
GO:0003700	GO:0003700	DNA-binding transcription factor activity	20	-0.493111	-1.73861	0.0155193	0.0155193	0.179697	31	tags=70%, list=44%, signal=55%	ENSG00000138136/ENSG00000163508/ENSG00000176842/ENSG00000135903/ENSG00000164778/ENSG00000170549/ENSG00000165588/ENSG00000089116/ENSG00000273706/ENSG00000125492/ENSG00000215474/ENSG00000143032/ENSG00000164853/ENSG00000164438
GO:0043565	GO:0043565	sequence-specific DNA binding	20	-0.493111	-1.73861	0.0155193	0.0155193	0.179697	31	tags=70%, list=44%, signal=55%	ENSG00000138136/ENSG00000163508/ENSG00000176842/ENSG00000135903/ENSG00000164778/ENSG00000170549/ENSG00000165588/ENSG00000089116/ENSG00000273706/ENSG00000125492/ENSG00000215474/ENSG00000143032/ENSG00000164853/ENSG00000164438
GO:1990837	GO:1990837	sequence-specific double-stranded DNA binding	20	-0.493111	-1.73861	0.0155193	0.0155193	0.179697	31	tags=70%, list=44%, signal=55%	ENSG00000138136/ENSG00000163508/ENSG00000176842/ENSG00000135903/ENSG00000164778/ENSG00000170549/ENSG00000165588/ENSG00000089116/ENSG00000273706/ENSG00000125492/ENSG00000215474/ENSG00000143032/ENSG00000164853/ENSG00000164438
GO:0140110	GO:0140110	transcription regulator activity	21	-0.467814	-1.66658	0.0239424	0.0239424	0.237623	31	tags=67%, list=44%, signal=53%	ENSG00000138136/ENSG00000163508/ENSG00000176842/ENSG00000135903/ENSG00000164778/ENSG00000170549/ENSG00000165588/ENSG00000089116/ENSG00000273706/ENSG00000125492/ENSG00000215474/ENSG00000143032/ENSG00000164853/ENSG00000164438
GO:0003674	GO:0003674	molecular_function	66	-0.686679	-1.64433	0.0322029	0.0322029	0.259676	37	tags=55%, list=52%, signal=371%	ENSG00000169877/ENSG00000145863/ENSG00000174788/ENSG00000249811/ENSG00000140506/ENSG00000250844/ENSG00000138136/ENSG00000163508/ENSG00000176842/ENSG00000109943/ENSG00000136542/ENSG00000135903/ENSG00000164778/ENSG00000170549/ENSG00000165588/ENSG00000089116/ENSG00000086570/ENSG00000123572/ENSG00000161609/ENSG00000223609/ENSG00000225327/ENSG00000196242/ENSG00000273706/ENSG00000273513/ENSG00000169224…
GO:0000976	GO:0000976	transcription cis-regulatory region binding	18	-0.458417	-1.57988	0.0411153	0.0411153	0.259676	30	tags=67%, list=42%, signal=52%	ENSG00000163508/ENSG00000176842/ENSG00000135903/ENSG00000164778/ENSG00000170549/ENSG00000165588/ENSG00000089116/ENSG00000273706/ENSG00000125492/ENSG00000215474/ENSG00000143032/ENSG00000164438
GO:0000977	GO:0000977	RNA polymerase II transcription regulatory region sequence-specific DNA binding	18	-0.458417	-1.57988	0.0411153	0.0411153	0.259676	30	tags=67%, list=42%, signal=52%	ENSG00000163508/ENSG00000176842/ENSG00000135903/ENSG00000164778/ENSG00000170549/ENSG00000165588/ENSG00000089116/ENSG00000273706/ENSG00000125492/ENSG00000215474/ENSG00000143032/ENSG00000164438
GO:0001067	GO:0001067	transcription regulatory region nucleic acid binding	18	-0.458417	-1.57988	0.0411153	0.0411153	0.259676	30	tags=67%, list=42%, signal=52%	ENSG00000163508/ENSG00000176842/ENSG00000135903/ENSG00000164778/ENSG00000170549/ENSG00000165588/ENSG00000089116/ENSG00000273706/ENSG00000125492/ENSG00000215474/ENSG00000143032/ENSG00000164438
GO:0003676	GO:0003676	nucleic acid binding	22	-0.434388	-1.56269	0.0461432	0.0461432	0.267145	31	tags=64%, list=44%, signal=52%	ENSG00000138136/ENSG00000163508/ENSG00000176842/ENSG00000135903/ENSG00000164778/ENSG00000170549/ENSG00000165588/ENSG00000089116/ENSG00000273706/ENSG00000125492/ENSG00000215474/ENSG00000143032/ENSG00000164853/ENSG00000164438
Pathways
Term	P-value	Adjusted P-value
Glycine, serine and threonine metabolism	0.00864405	0.328934
Legionellosis	0.0170253	0.328934
Protein processing in endoplasmic reticulum	0.0221363	0.328934
Antigen processing and presentation	0.0305675	0.328934
Neuroactive ligand-receptor interaction	0.0316085	0.328934
Taste transduction	0.0365482	0.328934
Longevity regulating pathway	0.0497128	0.377956

## Sheet: Table S5
	Table S5. Gene-Disease interaction of selected DEGs in Brain accoring to EnrichR analysis
Gene	Disease
CACNA1A	Bipolar Disorder
FKBP4	Unipolar Depression
FKBP4	Major Depressive Disorder
HSPA1A	Major depression, single episode
HSPA1A	Schizophrenia
HSPA1A	Paranoid Schizophrenia
HSPA1A	Unipolar Depression
HSPA1A	Major Depressive Disorder
HSP90AA1	Cocaine withdrawal
HSP90AA1	Unipolar Depression
HSP90AA1	Mood Disorders
HSP90AA1	Major Depressive Disorder
DNAJB1	Bipolar Disorder
MAPT	Anxiety Disorders
MAPT	Cognition Disorders
MAPT	Presenile dementia
MAPT	Learning Disorders
MAPT	Memory Disorders
MAPT	Memory impairment
MAPT	Semantic Dementia
MAPT	Senile Paranoid Dementia
MAPT	Anxiety States, Neurotic
MAPT	Alzheimer Disease, Late Onset
MAPT	Dementia
MAPT	Acute Confusional Senile Dementia
MAPT	Alzheimer's Disease, Focal Onset
MAPT	Familial Dementia
MAPT	Adult Learning Disorders
MAPT	Learning Disturbance
MAPT	Learning Disabilities
MAPT	Age-Related Memory Disorders
MAPT	Memory Disorder, Semantic
MAPT	Memory Disorder, Spatial
MAPT	Primary Progressive Nonfluent Aphasia
MAPT	Anxiety neurosis (finding)
MBP	Alcoholic Intoxication, Chronic
MBP	Schizophrenia
NOS1	Behavior Disorders
NOS1	Mental disorders
NOS1	Endogenous depression
NOS1	Depressive disorder
NOS1	Melancholia
NOS1	Morphine Dependence
NOS1	Schizophrenia
NOS1	Unipolar Depression
NOS1	Depressive Syndrome
NOS1	Amphetamine-Related Disorders
NOS1	Amphetamine Addiction
NOS1	Amphetamine Abuse
NOS1	Depression, Neurotic
NOS1	Diagnosis, Psychiatric
NOS1	Morphine Abuse
NOS1	Mental Disorders, Severe
POLR2A	Global developmental delay
PRKCA	Psychotic Disorders
PRKCA	Schizoaffective Disorder
PRKCA	Schizophrenia
PRKCA	Nonorganic psychosis
SNCA	Alcohol Use Disorder
SNCA	Alcoholic Intoxication, Chronic
SNCA	Cocaine Abuse
SNCA	Psychoses, Drug
SNCA	Psychoses, Substance-Induced
SNCA	Alcohol abuse
SNCA	Amphetamine-Related Disorders
SNCA	Cocaine-Related Disorders
SNCA	Amphetamine Addiction
SNCA	Amphetamine Abuse
SNCA	Cocaine Dependence
SOX9	Unipolar Depression
SOX9	Major Depressive Disorder
SOX9	Autism Spectrum Disorders
SOX9	Intellectual Disability
YWHAG	Intellectual Disability
BAG3	Alcohol Use Disorder
BAG3	Alcoholic Intoxication, Chronic
HSPA6	Glioblastoma
HSPA6	Autism
HSPA6	Huntington Disease
HSPA6	Multiple Sclerosis
HSPA6	Protein Misfolding leading to neurodegeneration
GNG13	Alzheimer Disease
GNG13	Schizophernia
GNG13	Autism Spectrum Disorder
GNG13	Bipolar Disorder
GNG13	Depression
OPN1SW	Neuroretinitis
OPN1SW	Myopia
OPN1SW	Retinal Degeneration

## Sheet: Table S6
	Table S6. List of miRNA interacting with key DEGs
Genes	interacting miRNAs
HSPA1A	hsa-mir-1
HSPA1A	hsa-mir-101-3p
HSPA1A	hsa-mir-1243
HSPA1A	hsa-mir-1304-5p
HSPA1A	hsa-mir-1305
HSPA1A	hsa-mir-141-3p
HSPA1A	hsa-mir-143-3p
HSPA1A	hsa-mir-146a-5p
HSPA1A	hsa-mir-148a-5p
HSPA1A	hsa-mir-15a
HSPA1A	hsa-mir-15a-5p
HSPA1A	hsa-mir-16
HSPA1A	hsa-mir-16-5p
HSPA1A	hsa-mir-186-5p
HSPA1A	hsa-mir-192-5p
HSPA1A	hsa-mir-196a-5p
HSPA1A	hsa-mir-196b-5p
HSPA1A	hsa-mir-197-3p
HSPA1A	hsa-mir-200a-3p
HSPA1A	hsa-mir-215-5p
HSPA1A	hsa-mir-222-5p
HSPA1A	hsa-mir-223-5p
HSPA1A	hsa-mir-22-5p
HSPA1A	hsa-mir-23b-3p
HSPA1A	hsa-mir-25-3p
HSPA1A	hsa-mir-27b-5p
HSPA1A	hsa-mir-28-5p
HSPA1A	hsa-mir-3065-3p
HSPA1A	hsa-mir-3065-5p
HSPA1A	hsa-mir-30b-5p
HSPA1A	hsa-mir-30c-5p
HSPA1A	hsa-mir-335-5p
HSPA1A	hsa-mir-34a-5p
HSPA1A	hsa-mir-3615
HSPA1A	hsa-mir-3913-5p
HSPA1A	hsa-mir-3943
HSPA1A	hsa-mir-423-3p
HSPA1A	hsa-mir-424-5p
HSPA1A	hsa-mir-4424
HSPA1A	hsa-mir-4454
HSPA1A	hsa-mir-4682
HSPA1A	hsa-mir-496
HSPA1A	hsa-mir-520c-3p
HSPA1A	hsa-mir-545-5p
HSPA1A	hsa-mir-548d-3p
HSPA1A	hsa-mir-548o-3p
HSPA1A	hsa-mir-556-5p
HSPA1A	hsa-mir-589-3p
HSPA1A	hsa-mir-590-3p
HSPA1A	hsa-mir-595
HSPA1A	hsa-mir-642a-5p
HSPA1A	hsa-mir-660-3p
HSPA1A	hsa-mir-671-5p
HSPA1A	hsa-mir-6735-3p
HSPA1A	hsa-mir-937-3p
HSPA6	hsa-mir-101-3p
HSPA6	hsa-mir-10b-5p
HSPA6	hsa-mir-1178-3p
HSPA6	hsa-mir-1247-3p
HSPA6	hsa-mir-1306-3p
HSPA6	hsa-mir-130b-5p
HSPA6	hsa-mir-1343-3p
HSPA6	hsa-mir-155-5p
HSPA6	hsa-mir-16-5p
HSPA6	hsa-mir-1827
HSPA6	hsa-mir-1910-3p
HSPA6	hsa-mir-197-3p
HSPA6	hsa-mir-204-3p
HSPA6	hsa-mir-219a-1-3p
HSPA6	hsa-mir-2355-5p
HSPA6	hsa-mir-2467-3p
HSPA6	hsa-mir-30a-3p
HSPA6	hsa-mir-30a-5p
HSPA6	hsa-mir-30d-3p
HSPA6	hsa-mir-30e-3p
HSPA6	hsa-mir-31-3p
HSPA6	hsa-mir-3145-5p
HSPA6	hsa-mir-3174
HSPA6	hsa-mir-3198
HSPA6	hsa-mir-3202
HSPA6	hsa-mir-335-3p
HSPA6	hsa-mir-3612
HSPA6	hsa-mir-3622a-3p
HSPA6	hsa-mir-3622b-3p
HSPA6	hsa-mir-3667-3p
HSPA6	hsa-mir-370-5p
HSPA6	hsa-mir-3714
HSPA6	hsa-mir-377-5p
HSPA6	hsa-mir-4257
HSPA6	hsa-mir-4309
HSPA6	hsa-mir-4533
HSPA6	hsa-mir-455-3p
HSPA6	hsa-mir-4716-5p
HSPA6	hsa-mir-4743-5p
HSPA6	hsa-mir-4753-3p
HSPA6	hsa-mir-508-5p
HSPA6	hsa-mir-544b
HSPA6	hsa-mir-548as-3p
HSPA6	hsa-mir-548o-3p
HSPA6	hsa-mir-5581-3p
HSPA6	hsa-mir-571
HSPA6	hsa-mir-605-3p
HSPA6	hsa-mir-6079
HSPA6	hsa-mir-6086
HSPA6	hsa-mir-6499-3p
HSPA6	hsa-mir-650
HSPA6	hsa-mir-6511a-3p
HSPA6	hsa-mir-6511a-5p
HSPA6	hsa-mir-6511b-3p
HSPA6	hsa-mir-6516-5p
HSPA6	hsa-mir-6734-3p
HSPA6	hsa-mir-6761-5p
HSPA6	hsa-mir-6765-3p
HSPA6	hsa-mir-6817-3p
HSPA6	hsa-mir-6849-3p
HSPA6	hsa-mir-6868-3p
HSPA6	hsa-mir-6873-3p
HSPA6	hsa-mir-7110-3p
HSPA6	hsa-mir-7162-3p
HSPA6	hsa-mir-941
OPN1SW	hsa-mir-26a-5p
OPN1SW	hsa-mir-335-5p
OPN1SW	hsa-mir-34a-5p

## Sheet: Table S7
Table S7. Gene ontology and pathway enrichment analysis of the selected miRNAs
Gene Ontology
Type	Name	Number of hits	Expected score	Adjusted p-value
enriched	GO0000281 cytokinesis after mitosis	3	0.0423696	0.00114645
enriched	GO0001736 establishment of planar polarity	3	0.0223617	0.00114645
enriched	GO0005763 mitochondrial small ribosomal subunit	3	0.0306002	0.00114645
enriched	GO0006637 acyl coa metabolic process	3	0.034131	0.00114645
enriched	GO0006672 ceramide metabolic process	3	0.0317772	0.00114645
enriched	GO0008088 axon cargo transport	3	0.0423696	0.00114645
enriched	GO0008266 poly u rna binding	3	0.0388388	0.00114645
enriched	GO0010719 negative regulation of epithelial to mesenchymal transition	3	0.0329541	0.00114645
enriched	GO0030728 ovulation	3	0.0364849	0.00114645
enriched	GO0030850 prostate gland development	3	0.035308	0.00114645
enriched	GO0031146 scf dependent proteasomal ubiquitin dependent protein catabolic process	3	0.0411926	0.00114645
enriched	GO0031667 response to nutrient levels	3	0.0329541	0.00114645
enriched	GO0032839 dendrite cytoplasm	3	0.035308	0.00114645
enriched	GO0032876 negative regulation of dna endoreduplication	3	0.0400157	0.00114645
enriched	GO0032927 positive regulation of activin receptor signaling pathway	3	0.0294233	0.00114645
enriched	GO0044459 plasma membrane part	3	0.0282464	0.00114645
enriched	Carcinoma	3	0.0188309	0.00114645
enriched	GO0045746 negative regulation of notch signaling pathway	3	0.0376618	0.00114645
enriched	GO0045947 negative regulation of translational initiation	3	0.0364849	0.00114645
enriched	GO0050885 neuromuscular process controlling balance	3	0.0411926	0.00114645
enriched	GO0051168 nuclear export	3	0.0388388	0.00114645
enriched	GO0051457 maintenance of protein location in nucleus	3	0.0247156	0.00114645
enriched	GO0055091 phospholipid homeostasis	3	0.0258925	0.00114645
enriched	GO0070498 interleukin 1 mediated signaling pathway	3	0.0400157	0.00114645
enriched	GO0004675 transmembrane receptor protein serine threonine kinase activity	3	0.0447234	0.00116103
enriched	GO0004702 receptor signaling protein serine threonine kinase activity	3	0.0447234	0.00116103
enriched	GO0007612 learning	3	0.0435465	0.00116103
enriched	GO0090103 cochlea morphogenesis	3	0.0447234	0.00116103
enriched	GO0070536 protein k63 linked deubiquitination	3	0.0482542	0.00141653
enriched	GO0006206 pyrimidine base metabolic process	3	0.0494311	0.00142707
enriched	GO0042788 polysomal ribosome	3	0.0494311	0.00142707
enriched	GO0001944 vasculature development	3	0.0529619	0.00143901
enriched	GO0005871 kinesin complex	3	0.051785	0.00143901
enriched	GO0019005 scf ubiquitin ligase complex	3	0.051785	0.00143901
enriched	GO0030282 bone mineralization	3	0.0529619	0.00143901
enriched	GO0048185 activin binding	3	0.051785	0.00143901
enriched	GO0060389 pathway restricted smad protein phosphorylation	3	0.0529619	0.00143901
enriched	GO0071243 cellular response to arsenic containing substance	3	0.051785	0.00143901
enriched	GO0048678 response to axon injury	3	0.0541389	0.00149994
enriched	GO0007178 transmembrane receptor protein serine threonine kinase signaling pathway	3	0.0553158	0.00156215
enriched	GO0055088 lipid homeostasis	3	0.0564927	0.00158695
enriched	GO2000060 positive regulation of protein ubiquitination involved in ubiquitin dependent protein catabolic process	3	0.0564927	0.00158695
enriched	GO0001942 hair follicle development	3	0.0576697	0.00161361
enriched	GO0007062 sister chromatid cohesion	3	0.0576697	0.00161361
enriched	GO0000188 inactivation of mapk activity	3	0.0588466	0.00164197
enriched	GO0001932 regulation of protein phosphorylation	3	0.0588466	0.00164197
enriched	GO0004712 protein serine threonine tyrosine kinase activity	3	0.0612005	0.00170329
enriched	GO0007131 reciprocal meiotic recombination	3	0.0600235	0.00170329
enriched	GO0016042 lipid catabolic process	3	0.0612005	0.00170329
enriched	GO0043484 regulation of rna splicing	3	0.0612005	0.00170329
enriched	GO0003727 single stranded rna binding	3	0.0623774	0.00177009
enriched	GO0005201 extracellular matrix structural constituent	3	0.0682621	0.00182933
enriched	GO0006541 glutamine metabolic process	3	0.0659082	0.00182933
enriched	GO0008089 anterograde axon cargo transport	3	0.0682621	0.00182933
enriched	GO0008237 metallopeptidase activity	3	0.0682621	0.00182933
enriched	GO0010977 negative regulation of neuron projection development	3	0.0659082	0.00182933
enriched	GO0016358 dendrite development	3	0.0682621	0.00182933
enriched	GO0019003 gdp binding	3	0.0682621	0.00182933
enriched	GO0022612 gland morphogenesis	3	0.0647313	0.00182933
enriched	GO0034235 gpi anchor binding	2	0.00588466	0.00182933
enriched	GO0035924 cellular response to vascular endothelial growth factor stimulus	3	0.0682621	0.00182933
enriched	GO0043531 adp binding	3	0.0670851	0.00182933
enriched	GO0043923 positive regulation by host of viral transcription	3	0.0635543	0.00182933
enriched	GO0055037 recycling endosome	3	0.0647313	0.00182933
enriched	GO0071377 cellular response to glucagon stimulus	3	0.0670851	0.00182933
enriched	GO0032793 positive regulation of creb transcription factor activity	3	0.0706159	0.00196821
enriched	GO0040014 regulation of multicellular organism growth	3	0.0706159	0.00196821
enriched	GO0001702 gastrulation with mouth forming second	3	0.0717929	0.0019813
enriched	GO0006887 exocytosis	3	0.0717929	0.0019813
enriched	GO0009888 tissue development	3	0.0717929	0.0019813
enriched	GO0005024 transforming growth factor beta activated receptor activity	3	0.0729698	0.00202421
enriched	GO0010862 positive regulation of pathway restricted smad protein phosphorylation	3	0.0729698	0.00202421
enriched	GO0000793 condensed chromosome	3	0.0812083	0.00212532
enriched	GO0003774 motor activity	3	0.0753237	0.00212532
enriched	GO0005161 platelet derived growth factor receptor binding	3	0.0765006	0.00212532
enriched	GO0005778 peroxisomal membrane	3	0.0765006	0.00212532
enriched	GO0006418 trna aminoacylation for protein translation	3	0.0812083	0.00212532
enriched	GO0007346 regulation of mitotic cell cycle	3	0.0812083	0.00212532
enriched	GO0007368 determination of left right symmetry	3	0.0812083	0.00212532
enriched	GO0007626 locomotory behavior	3	0.0812083	0.00212532
enriched	GO0008233 peptidase activity	3	0.0753237	0.00212532
enriched	GO0016235 aggresome	3	0.0776775	0.00212532
enriched	GO0019838 growth factor binding	3	0.0788545	0.00212532
enriched	GO0030145 manganese ion binding	3	0.0753237	0.00212532
enriched	GO0030155 regulation of cell adhesion	3	0.0788545	0.00212532
enriched	GO0030279 negative regulation of ossification	3	0.0812083	0.00212532
enriched	GO0030522 intracellular receptor mediated signaling pathway	3	0.0765006	0.00212532
enriched	GO0030949 positive regulation of vascular endothelial growth factor receptor signaling pathway	3	0.0788545	0.00212532
enriched	GO0035064 methylated histone residue binding	3	0.0776775	0.00212532
enriched	GO0043197 dendritic spine	3	0.0788545	0.00212532
enriched	GO0043498 cell surface binding	3	0.0800314	0.00212532
enriched	GO0051219 phosphoprotein binding	3	0.0800314	0.00212532
enriched	GO0060041 retina development in camera type eye	3	0.0765006	0.00212532
enriched	GO0060395 smad protein signal transduction	3	0.0776775	0.00212532
enriched	GO0071300 cellular response to retinoic acid	3	0.0812083	0.00212532
enriched	GO0006378 mrna polyadenylation	3	0.0823852	0.0021747
enriched	GO0030501 positive regulation of bone mineralization	3	0.0823852	0.0021747
enriched	GO0006631 fatty acid metabolic process	3	0.0835622	0.00218072
enriched	GO0007154 cell communication	3	0.0835622	0.00218072
enriched	GO0031018 endocrine pancreas development	3	0.0835622	0.00218072
enriched	GO0045732 positive regulation of protein catabolic process	3	0.0835622	0.00218072
enriched	GO0001104 rna polymerase ii transcription cofactor activity	3	0.0847391	0.00223135
enriched	GO0005793 endoplasmic reticulum golgi intermediate compartment	3	0.0847391	0.00223135
enriched	GO0004721 phosphoprotein phosphatase activity	3	0.0882699	0.00228258
enriched	GO0004879 ligand activated sequence specific dna binding rna polymerase ii transcription factor activity	3	0.0882699	0.00228258
enriched	GO0005814 centriole	3	0.087093	0.00228258
enriched	GO0005881 cytoplasmic microtubule	3	0.087093	0.00228258
enriched	GO0006754 atp biosynthetic process	3	0.0882699	0.00228258
enriched	GO0007601 visual perception	3	0.0882699	0.00228258
enriched	GO0035091 phosphatidylinositol binding	3	0.085916	0.00228258
enriched	GO0040007 growth	3	0.087093	0.00228258
enriched	GO0042645 mitochondrial nucleoid	3	0.0882699	0.00228258
enriched	GO0042733 embryonic digit morphogenesis	3	0.087093	0.00228258
enriched	GO0051291 protein heterooligomerization	3	0.085916	0.00228258
enriched	GO0000151 ubiquitin ligase complex	3	0.0894468	0.00230581
enriched	GO0003777 microtubule motor activity	3	0.0894468	0.00230581
enriched	GO0004693 cyclin dependent protein kinase activity	3	0.0894468	0.00230581
enriched	GO0009437 carnitine metabolic process	2	0.00941546	0.00230581
enriched	GO0050862 positive regulation of t cell receptor signaling pathway	2	0.00941546	0.00230581
enriched	GO0003730 mrna 3 utr binding	3	0.0906238	0.00231058
enriched	GO0007281 germ cell development	3	0.0906238	0.00231058
enriched	GO0010976 positive regulation of neuron projection development	3	0.0906238	0.00231058
enriched	GO0005777 peroxisome	3	0.0929776	0.00243791
enriched	GO0007566 embryo implantation	3	0.0929776	0.00243791
enriched	GO0045111 intermediate filament cytoskeleton	3	0.0929776	0.00243791
enriched	GO0006892 post golgi vesicle mediated transport	3	0.0941546	0.00249301
enriched	GO0007389 pattern specification process	3	0.0941546	0.00249301
enriched	GO0043536 positive regulation of blood vessel endothelial cell migration	3	0.0953315	0.00250984
enriched	GO0045785 positive regulation of cell adhesion	3	0.0953315	0.00250984
enriched	GO0048010 vascular endothelial growth factor receptor signaling pathway	3	0.0953315	0.00250984
enriched	GO0071230 cellular response to amino acid stimulus	3	0.0953315	0.00250984
enriched	GO0007498 mesoderm development	3	0.0965084	0.00258541
enriched	GO0000724 double strand break repair via homologous recombination	3	0.100039	0.00260699
enriched	GO0000775 chromosome centromeric region	3	0.100039	0.00260699
enriched	GO0002142 stereocilia ankle link complex	2	0.0105924	0.00260699
enriched	GO0004095 carnitine o palmitoyltransferase activity	2	0.0105924	0.00260699
enriched	GO0005720 nuclear heterochromatin	3	0.0976854	0.00260699
enriched	GO0005905 coated pit	3	0.100039	0.00260699
enriched	GO0006888 er to golgi vesicle mediated transport	3	0.100039	0.00260699
enriched	GO0008217 regulation of blood pressure	3	0.0988623	0.00260699
enriched	GO0016301 kinase activity	3	0.0988623	0.00260699
enriched	GO0030855 epithelial cell differentiation	3	0.0988623	0.00260699
enriched	GO0040008 regulation of growth	3	0.100039	0.00260699
enriched	GO0048147 negative regulation of fibroblast proliferation	3	0.100039	0.00260699
enriched	GO0051087 chaperone binding	3	0.100039	0.00260699
enriched	GO0051591 response to camp	3	0.0988623	0.00260699
enriched	GO0006310 dna recombination	3	0.101216	0.00261177
enriched	GO0016874 ligase activity	3	0.101216	0.00261177
enriched	GO0030141 secretory granule	3	0.101216	0.00261177
enriched	GO0030426 growth cone	3	0.101216	0.00261177
enriched	GO0042060 wound healing	3	0.101216	0.00261177
enriched	GO0001569 patterning of blood vessels	3	0.102393	0.00263524
enriched	GO0019432 triglyceride biosynthetic process	3	0.102393	0.00263524
enriched	GO0034332 adherens junction organization	3	0.102393	0.00263524
enriched	GO0090090 negative regulation of canonical wnt receptor signaling pathway	3	0.102393	0.00263524
enriched	GO0003707 steroid hormone receptor activity	3	0.10357	0.00267645
enriched	GO0004843 ubiquitin specific protease activity	3	0.10357	0.00267645
enriched	GO0043434 response to peptide hormone stimulus	3	0.10357	0.00267645
enriched	GO0008090 retrograde axon cargo transport	2	0.0117693	0.00270402
enriched	GO0010595 positive regulation of endothelial cell migration	3	0.104747	0.00270402
enriched	GO0019855 calcium channel inhibitor activity	2	0.0117693	0.00270402
enriched	GO0031023 microtubule organizing center organization	2	0.0117693	0.00270402
enriched	GO0035019 somatic stem cell maintenance	3	0.104747	0.00270402
enriched	GO0031175 neuron projection development	3	0.105924	0.00274376
enriched	GO0070374 positive regulation of erk1 and erk2 cascade	3	0.105924	0.00274376
enriched	GO0032880 regulation of protein localization	3	0.107101	0.00278663
enriched	GO0042542 response to hydrogen peroxide	3	0.107101	0.00278663
enriched	GO0048469 cell maturation	3	0.107101	0.00278663
enriched	GO0003725 double stranded rna binding	3	0.108278	0.00283003
enriched	GO0030509 bmp signaling pathway	3	0.108278	0.00283003
enriched	GO0032154 cleavage furrow	3	0.108278	0.00283003
enriched	GO0030374 ligand dependent nuclear receptor transcription coactivator activity	3	0.109455	0.00290736
enriched	GO0005096 gtpase activator activity	3	0.110632	0.00293495
enriched	GO0005923 tight junction	3	0.110632	0.00293495
enriched	GO0008565 protein transporter activity	3	0.110632	0.00293495
enriched	GO0034644 cellular response to uv	3	0.110632	0.00293495
enriched	GO0004221 ubiquitin thiolesterase activity	3	0.111809	0.00297547
enriched	GO0006021 inositol biosynthetic process	2	0.0129463	0.00297547
enriched	GO0030346 protein phosphatase 2b binding	2	0.0129463	0.00297547
enriched	GO0031952 regulation of protein autophosphorylation	2	0.0129463	0.00297547
enriched	GO0032543 mitochondrial translation	2	0.0129463	0.00297547
enriched	GO0001725 stress fiber	3	0.112985	0.00302529
enriched	GO0017053 transcriptional repressor complex	3	0.114162	0.00308791
enriched	GO0051090 regulation of sequence specific dna binding transcription factor activity	3	0.114162	0.00308791
enriched	GO0042771 dna damage response signal transduction by p53 class mediator resulting in induction of apoptosis	3	0.115339	0.00315117
enriched	GO0048754 branching morphogenesis of a tube	3	0.115339	0.00315117
enriched	GO0031410 cytoplasmic vesicle	3	0.116516	0.00319806
enriched	GO0045177 apical part of cell	3	0.116516	0.00319806
enriched	GO0045669 positive regulation of osteoblast differentiation	3	0.116516	0.00319806
enriched	GO0000776 kinetochore	3	0.11887	0.00321444
enriched	GO0001774 microglial cell activation	2	0.0141232	0.00321444
enriched	GO0003896 dna primase activity	2	0.0141232	0.00321444
enriched	GO0006269 dna replication synthesis of rna primer	2	0.0141232	0.00321444
enriched	GO0006805 xenobiotic metabolic process	3	0.117693	0.00321444
enriched	GO0007605 sensory perception of sound	3	0.117693	0.00321444
enriched	GO0015269 calcium activated potassium channel activity	2	0.0141232	0.00321444
enriched	GO0019226 transmission of nerve impulse	2	0.0141232	0.00321444
enriched	GO0021527 spinal cord association neuron differentiation	2	0.0141232	0.00321444
enriched	GO0031901 early endosome membrane	3	0.117693	0.00321444
enriched	GO0045055 regulated secretory pathway	2	0.0141232	0.00321444
enriched	GO0050909 sensory perception of taste	2	0.0141232	0.00321444
enriched	GO0007018 microtubule based movement	3	0.120047	0.00322762
enriched	GO0043161 proteasomal ubiquitin dependent protein catabolic process	3	0.120047	0.00322762
enriched	GO0051015 actin filament binding	3	0.120047	0.00322762
enriched	GO0055086 nucleobase containing small molecule metabolic process	3	0.120047	0.00322762
enriched	GO0000922 spindle pole	3	0.121224	0.0032765
enriched	GO0042475 odontogenesis of dentin containing tooth	3	0.121224	0.0032765
enriched	GO0045216 cell cell junction organization	3	0.121224	0.0032765
enriched	GO0003729 mrna binding	3	0.122401	0.00331017
enriched	GO0006396 rna processing	3	0.122401	0.00331017
enriched	GO0045444 fat cell differentiation	3	0.122401	0.00331017
enriched	GO0048538 thymus development	3	0.122401	0.00331017
enriched	GO0006811 ion transport	3	0.123578	0.00339153
enriched	GO0000403 y form dna binding	2	0.0153001	0.00342996
enriched	GO0009653 anatomical structure morphogenesis	3	0.125932	0.00342996
enriched	GO0016081 synaptic vesicle docking involved in exocytosis	2	0.0153001	0.00342996
enriched	GO0018107 peptidyl threonine phosphorylation	3	0.124755	0.00342996
enriched	GO0042562 hormone binding	2	0.0153001	0.00342996
enriched	GO0045687 positive regulation of glial cell differentiation	2	0.0153001	0.00342996
enriched	GO0046332 smad binding	3	0.124755	0.00342996
enriched	GO0050680 negative regulation of epithelial cell proliferation	3	0.124755	0.00342996
enriched	GO0051604 protein maturation	2	0.0153001	0.00342996
enriched	GO0060009 sertoli cell development	2	0.0153001	0.00342996
enriched	GO0043433 negative regulation of sequence specific dna binding transcription factor activity	3	0.127109	0.0034966
enriched	GO0051028 mrna transport	3	0.127109	0.0034966
enriched	GO0005815 microtubule organizing center	3	0.128286	0.00357965
enriched	GO0006200 atp catabolic process	3	0.129463	0.00364774
enriched	GO0007186 g protein coupled receptor signaling pathway	3	0.129463	0.00364774
enriched	GO0001938 positive regulation of endothelial cell proliferation	3	0.130639	0.00370037
enriched	GO0005911 cell cell junction	3	0.130639	0.00370037
enriched	GO0045211 postsynaptic membrane	3	0.130639	0.00370037
enriched	GO0001940 male pronucleus	2	0.016477	0.00370988
enriched	GO0003382 epithelial cell morphogenesis	2	0.016477	0.00370988
enriched	GO0004017 adenylate kinase activity	2	0.016477	0.00370988
enriched	GO0004366 glycerol 3 phosphate o acyltransferase activity	2	0.016477	0.00370988
enriched	GO0016049 cell growth	3	0.131816	0.00370988
enriched	GO0034452 dynactin binding	2	0.016477	0.00370988
enriched	GO0043951 negative regulation of camp mediated signaling	2	0.016477	0.00370988
enriched	GO0051260 protein homooligomerization	3	0.131816	0.00370988
enriched	GO2000178 negative regulation of neural precursor cell proliferation	2	0.016477	0.00370988
enriched	GO0019886 antigen processing and presentation of exogenous peptide antigen via mhc class ii	3	0.132993	0.00374384
enriched	GO0005788 endoplasmic reticulum lumen	3	0.13417	0.00378225
enriched	GO0006184 gtp catabolic process	3	0.13417	0.00378225
enriched	GO0007243 intracellular protein kinase cascade	3	0.13417	0.00378225
enriched	GO0030307 positive regulation of cell growth	3	0.13417	0.00378225
enriched	GO0001726 ruffle	3	0.135347	0.00383658
enriched	GO0009749 response to glucose stimulus	3	0.135347	0.00383658
enriched	GO0014069 postsynaptic density	3	0.135347	0.00383658
enriched	GO0003697 single stranded dna binding	3	0.136524	0.00387592
enriched	GO0006302 double strand break repair	3	0.136524	0.00387592
enriched	GO0006950 response to stress	3	0.136524	0.00387592
enriched	GO0030521 androgen receptor signaling pathway	3	0.136524	0.00387592
enriched	GO0000216 m g1 transition of mitotic cell cycle	3	0.138878	0.00391098
enriched	GO0001972 retinoic acid binding	2	0.017654	0.00391098
enriched	GO0004143 diacylglycerol kinase activity	2	0.017654	0.00391098
enriched	GO0005578 proteinaceous extracellular matrix	3	0.138878	0.00391098
enriched	GO0007199 g protein coupled receptor signaling pathway coupled to cgmp nucleotide second messenger	2	0.017654	0.00391098
enriched	GO0007417 central nervous system development	3	0.137701	0.00391098
enriched	GO0015934 large ribosomal subunit	2	0.017654	0.00391098
enriched	GO0019932 second messenger mediated signaling	2	0.017654	0.00391098
enriched	GO0021680 cerebellar purkinje cell layer development	2	0.017654	0.00391098
enriched	GO0021799 cerebral cortex radially oriented cell migration	2	0.017654	0.00391098
enriched	GO0033554 cellular response to stress	3	0.137701	0.00391098
enriched	GO0001822 kidney development	3	0.140055	0.00395202
enriched	GO0005681 spliceosomal complex	3	0.140055	0.00395202
enriched	GO0006897 endocytosis	3	0.140055	0.00395202
enriched	GO0030198 extracellular matrix organization	3	0.140055	0.00395202
enriched	GO0005938 cell cortex	3	0.141232	0.00402321
enriched	GO0006112 energy reserve metabolic process	3	0.141232	0.00402321
enriched	GO0007166 cell surface receptor signaling pathway	3	0.142409	0.00403549
enriched	GO0009791 post embryonic development	3	0.142409	0.00403549
enriched	GO0017124 sh3 domain binding	3	0.142409	0.00403549
enriched	GO0042826 histone deacetylase binding	3	0.142409	0.00403549
enriched	GO0051056 regulation of small gtpase mediated signal transduction	3	0.142409	0.00403549
enriched	GO0051403 stress activated mapk cascade	3	0.142409	0.00403549
enriched	GO0001501 skeletal system development	3	0.143586	0.00406055
enriched	GO0002162 dystroglycan binding	2	0.0188309	0.00406055
enriched	GO0005200 structural constituent of cytoskeleton	3	0.143586	0.00406055
enriched	GO0006012 galactose metabolic process	2	0.0188309	0.00406055
enriched	GO0007413 axonal fasciculation	2	0.0188309	0.00406055
enriched	GO0019907 cyclin dependent protein kinase activating kinase holoenzyme complex	2	0.0188309	0.00406055
enriched	GO0031573 intra s dna damage checkpoint	2	0.0188309	0.00406055
enriched	GO0033603 positive regulation of dopamine secretion	2	0.0188309	0.00406055
enriched	GO0035872 nucleotide binding domain leucine rich repeat containing receptor signaling pathway	3	0.144763	0.00406055
enriched	GO0046632 alpha beta t cell differentiation	2	0.0188309	0.00406055
enriched	GO0046696 lipopolysaccharide receptor complex	2	0.0188309	0.00406055
enriched	GO0060052 neurofilament cytoskeleton organization	2	0.0188309	0.00406055
enriched	GO0060539 diaphragm development	2	0.0188309	0.00406055
enriched	GO2000020 positive regulation of male gonad development	2	0.0188309	0.00406055
enriched	GO0016887 atpase activity	3	0.14594	0.00410685
enriched	GO0030496 midbody	3	0.14594	0.00410685
enriched	GO0001541 ovarian follicle development	3	0.147117	0.0041649
enriched	GO0008201 heparin binding	3	0.147117	0.0041649
enriched	GO0045766 positive regulation of angiogenesis	3	0.147117	0.0041649
enriched	GO0001077 rna polymerase ii binding in positive regulation of transcription	3	0.148293	0.00420922
enriched	GO0006629 lipid metabolic process	3	0.148293	0.00420922
enriched	GO0050679 positive regulation of epithelial cell proliferation	3	0.148293	0.00420922
enriched	GO0051091 positive regulation of sequence specific dna binding transcription factor activity	3	0.148293	0.00420922
enriched	GO0006417 regulation of translation	3	0.14947	0.00428231
enriched	GO0006886 intracellular protein transport	3	0.14947	0.00428231
enriched	GO0004629 phospholipase c activity	2	0.0200078	0.00428908
enriched	GO0005025 transforming growth factor beta receptor activity type i	2	0.0200078	0.00428908
enriched	GO0008360 regulation of cell shape	3	0.150647	0.00428908
enriched	GO0008624 induction of apoptosis by extracellular signals	3	0.150647	0.00428908
enriched	GO0030027 lamellipodium	3	0.150647	0.00428908
enriched	GO0031953 negative regulation of protein autophosphorylation	2	0.0200078	0.00428908
enriched	GO0032743 positive regulation of interleukin 2 production	2	0.0200078	0.00428908
enriched	GO0045820 negative regulation of glycolysis	2	0.0200078	0.00428908
enriched	GO0046653 tetrahydrofolate metabolic process	2	0.0200078	0.00428908
enriched	GO0071345 cellular response to cytokine stimulus	2	0.0200078	0.00428908
enriched	GO0006334 nucleosome assembly	3	0.151824	0.00431682
enriched	GO0016568 chromatin modification	3	0.151824	0.00431682
enriched	GO0044255 cellular lipid metabolic process	3	0.154178	0.00449355
enriched	GO0050821 protein stabilization	3	0.154178	0.00449355
enriched	GO0003705 rna polymerase ii distal enhancer sequence specific dna binding transcription factor activity	3	0.155355	0.00458346
enriched	GO0002064 epithelial cell development	2	0.0211848	0.0046013
enriched	GO0005215 transporter activity	3	0.156532	0.0046013
enriched	GO0005658 alpha dna polymerase:primase complex	2	0.0211848	0.0046013
enriched	GO0006884 cell volume homeostasis	2	0.0211848	0.0046013
enriched	GO0007019 microtubule depolymerization	2	0.0211848	0.0046013
enriched	GO0008083 growth factor activity	3	0.156532	0.0046013
enriched	GO0009165 nucleotide biosynthetic process	2	0.0211848	0.0046013
enriched	GO0035025 positive regulation of rho protein signal transduction	2	0.0211848	0.0046013
enriched	GO0042347 negative regulation of nf kappab import into nucleus	2	0.0211848	0.0046013
enriched	GO0070507 regulation of microtubule cytoskeleton organization	2	0.0211848	0.0046013
enriched	GO0006511 ubiquitin dependent protein catabolic process	3	0.157709	0.00462059
enriched	GO0009615 response to virus	3	0.157709	0.00462059
enriched	GO0003676 nucleic acid binding	3	0.158886	0.00468881
enriched	GO0005125 cytokine activity	3	0.160063	0.00468881
enriched	GO0005769 early endosome	3	0.160063	0.00468881
enriched	GO0006461 protein complex assembly	3	0.160063	0.00468881
enriched	GO0006470 protein dephosphorylation	3	0.160063	0.00468881
enriched	GO0006810 transport	3	0.158886	0.00468881
enriched	GO0016363 nuclear matrix	3	0.160063	0.00468881
enriched	GO0032403 protein complex binding	3	0.160063	0.00468881
enriched	GO0045121 membrane raft	3	0.160063	0.00468881
enriched	GO0051092 positive regulation of nf kappab transcription factor activity	3	0.160063	0.00468881
enriched	GO0005635 nuclear envelope	3	0.16124	0.00473755
enriched	GO0007569 cell aging	3	0.16124	0.00473755
enriched	GO0010008 endosome membrane	3	0.16124	0.00473755
enriched	GO0016323 basolateral plasma membrane	3	0.16124	0.00473755
enriched	GO0001818 negative regulation of cytokine production	2	0.0223617	0.00476045
enriched	GO0002755 myd88 dependent toll like receptor signaling pathway	3	0.162417	0.00476045
enriched	GO0005249 voltage gated potassium channel activity	2	0.0223617	0.00476045
enriched	GO0005587 collagen type iv	2	0.0223617	0.00476045
enriched	GO0006853 carnitine shuttle	2	0.0223617	0.00476045
enriched	GO0014047 glutamate secretion	2	0.0223617	0.00476045
enriched	GO0018105 peptidyl serine phosphorylation	3	0.162417	0.00476045
enriched	GO0031702 type 1 angiotensin receptor binding	2	0.0223617	0.00476045
enriched	GO0071786 endoplasmic reticulum tubular network organization	2	0.0223617	0.00476045
enriched	GO0080182 histone h3 k4 trimethylation	2	0.0223617	0.00476045
enriched	GO0000187 activation of mapk activity	3	0.163594	0.00479498
enriched	GO0004713 protein tyrosine kinase activity	3	0.16477	0.0048723
enriched	GO0004872 receptor activity	3	0.16477	0.0048723
enriched	GO0000287 magnesium ion binding	3	0.168301	0.00491028
enriched	GO0001676 long chain fatty acid metabolic process	2	0.0235386	0.00491028
enriched	GO0004364 glutathione transferase activity	2	0.0235386	0.00491028
enriched	GO0005797 golgi medial cisterna	2	0.0235386	0.00491028
enriched	GO0006048 udp n acetylglucosamine biosynthetic process	2	0.0235386	0.00491028
enriched	GO0006479 protein methylation	2	0.0235386	0.00491028
enriched	GO0006928 cellular component movement	3	0.165947	0.00491028
enriched	GO0006954 inflammatory response	3	0.165947	0.00491028
enriched	GO0007090 regulation of s phase of mitotic cell cycle	2	0.0235386	0.00491028
enriched	GO0007213 g protein coupled acetylcholine receptor signaling pathway	2	0.0235386	0.00491028
enriched	GO0010592 positive regulation of lamellipodium assembly	2	0.0235386	0.00491028
enriched	GO0015171 amino acid transmembrane transporter activity	2	0.0235386	0.00491028
enriched	GO0015629 actin cytoskeleton	3	0.168301	0.00491028
enriched	GO0016051 carbohydrate biosynthetic process	2	0.0235386	0.00491028
enriched	GO0016055 wnt receptor signaling pathway	3	0.168301	0.00491028
enriched	GO0017046 peptide hormone binding	2	0.0235386	0.00491028
enriched	GO0030424 axon	3	0.168301	0.00491028
enriched	GO0032733 positive regulation of interleukin 10 production	2	0.0235386	0.00491028
enriched	GO0035253 ciliary rootlet	2	0.0235386	0.00491028
enriched	GO0048193 golgi vesicle transport	2	0.0235386	0.00491028
enriched	GO0060038 cardiac muscle cell proliferation	2	0.0235386	0.00491028
enriched	GO0060527 prostate epithelial cord arborization involved in prostate glandular acinus morphogenesis	2	0.0235386	0.00491028
enriched	GO0071380 cellular response to prostaglandin e stimulus	2	0.0235386	0.00491028
enriched	GO0071870 cellular response to catecholamine stimulus	2	0.0235386	0.00491028
enriched	GO0005925 focal adhesion	3	0.169478	0.00494218
enriched	GO0010243 response to organic nitrogen	3	0.169478	0.00494218
enriched	GO0000710 meiotic mismatch repair	2	0.0247156	0.00499008
enriched	GO0001530 lipopolysaccharide binding	2	0.0247156	0.00499008
enriched	GO0001741 xy body	2	0.0247156	0.00499008
enriched	GO0002526 acute inflammatory response	2	0.0247156	0.00499008
enriched	GO0002576 platelet degranulation	3	0.174186	0.00499008
enriched	GO0006260 dna replication	3	0.173009	0.00499008
enriched	GO0006955 immune response	3	0.173009	0.00499008
enriched	GO0007020 microtubule nucleation	2	0.0247156	0.00499008
enriched	GO0007191 adenylate cyclase activating dopamine receptor signaling pathway	2	0.0247156	0.00499008
enriched	GO0008219 cell death	3	0.170655	0.00499008
enriched	GO0010842 retina layer formation	2	0.0247156	0.00499008
enriched	GO0015711 organic anion transport	2	0.0247156	0.00499008
enriched	GO0016079 synaptic vesicle exocytosis	2	0.0247156	0.00499008
enriched	GO0016605 pml body	3	0.170655	0.00499008
enriched	GO0021695 cerebellar cortex development	2	0.0247156	0.00499008
enriched	GO0030117 membrane coat	2	0.0247156	0.00499008
enriched	GO0030510 regulation of bmp signaling pathway	2	0.0247156	0.00499008
enriched	GO0030517 negative regulation of axon extension	2	0.0247156	0.00499008
enriched	GO0032133 chromosome passenger complex	2	0.0247156	0.00499008
enriched	GO0035556 intracellular signal transduction	3	0.170655	0.00499008
enriched	GO0042470 melanosome	3	0.171832	0.00499008
enriched	GO0042518 negative regulation of tyrosine phosphorylation of stat3 protein	2	0.0247156	0.00499008
enriched	GO0043154 negative regulation of cysteine type endopeptidase activity involved in apoptotic process	3	0.170655	0.00499008
enriched	GO0045910 negative regulation of dna recombination	2	0.0247156	0.00499008
enriched	GO0046983 protein dimerization activity	3	0.174186	0.00499008
enriched	GO0047485 protein n terminus binding	3	0.174186	0.00499008
enriched	GO0051096 positive regulation of helicase activity	2	0.0247156	0.00499008
enriched	GO0051602 response to electrical stimulus	2	0.0247156	0.00499008
enriched	GO0051983 regulation of chromosome segregation	2	0.0247156	0.00499008
enriched	GO0060252 positive regulation of glial cell proliferation	2	0.0247156	0.00499008
enriched	GO2000378 negative regulation of reactive oxygen species metabolic process	2	0.0247156	0.00499008
enriched	GO0000785 chromatin	3	0.175363	0.00504116
enriched	GO0042127 regulation of cell proliferation	3	0.175363	0.00504116
enriched	GO0007268 synaptic transmission	3	0.17654	0.00511925
enriched	GO0015630 microtubule cytoskeleton	3	0.17654	0.00511925
enriched	GO0001939 female pronucleus	2	0.0258925	0.00516115
enriched	GO0004012 phospholipid translocating atpase activity	2	0.0258925	0.00516115
enriched	GO0005104 fibroblast growth factor receptor binding	2	0.0258925	0.00516115
enriched	GO0005543 phospholipid binding	3	0.180071	0.00516115
enriched	GO0005741 mitochondrial outer membrane	3	0.180071	0.00516115
enriched	GO0005743 mitochondrial inner membrane	3	0.177717	0.00516115
enriched	GO0005819 spindle	3	0.180071	0.00516115
enriched	GO0006508 proteolysis	3	0.177717	0.00516115
enriched	GO0006820 anion transport	2	0.0258925	0.00516115
enriched	GO0007420 brain development	3	0.178894	0.00516115
enriched	GO0017017 map kinase tyrosine serine threonine phosphatase activity	2	0.0258925	0.00516115
enriched	GO0030449 regulation of complement activation	2	0.0258925	0.00516115
enriched	GO0032227 negative regulation of synaptic transmission dopaminergic	2	0.0258925	0.00516115
enriched	GO0035326 enhancer binding	2	0.0258925	0.00516115
enriched	GO0042755 eating behavior	2	0.0258925	0.00516115
enriched	GO0043524 negative regulation of neuron apoptotic process	3	0.180071	0.00516115
enriched	GO0050658 rna transport	2	0.0258925	0.00516115
enriched	GO0050897 cobalt ion binding	2	0.0258925	0.00516115
enriched	GO0060170 cilium membrane	2	0.0258925	0.00516115
enriched	GO0061036 positive regulation of cartilage development	2	0.0258925	0.00516115
enriched	GO0070016 armadillo repeat domain binding	2	0.0258925	0.00516115
enriched	GO2000147 positive regulation of cell motility	2	0.0258925	0.00516115
enriched	GO0004871 signal transducer activity	3	0.181248	0.0052397
enriched	GO0006397 mrna processing	3	0.181248	0.0052397
enriched	GO0005539 glycosaminoglycan binding	2	0.0270694	0.00550017
enriched	GO0006694 steroid biosynthetic process	2	0.0270694	0.00550017
enriched	GO0007200 phospholipase c activating g protein coupled receptor signaling pathway	2	0.0270694	0.00550017
enriched	GO0010369 chromocenter	2	0.0270694	0.00550017
enriched	GO0010507 negative regulation of autophagy	2	0.0270694	0.00550017
enriched	GO0019674 nad metabolic process	2	0.0270694	0.00550017
enriched	GO0035235 ionotropic glutamate receptor signaling pathway	2	0.0270694	0.00550017
enriched	GO0050678 regulation of epithelial cell proliferation	2	0.0270694	0.00550017
enriched	GO0051453 regulation of intracellular ph	2	0.0270694	0.00550017
enriched	GO0071549 cellular response to dexamethasone stimulus	2	0.0270694	0.00550017
enriched	GO0007265 ras protein signal transduction	3	0.185955	0.00551087
enriched	GO0016607 nuclear speck	3	0.185955	0.00551087
enriched	GO0003688 dna replication origin binding	2	0.0282464	0.00576739
enriched	GO0007617 mating behavior	2	0.0282464	0.00576739
enriched	GO0008206 bile acid metabolic process	2	0.0282464	0.00576739
enriched	GO0008595 anterior posterior axis specification embryo	2	0.0282464	0.00576739
enriched	GO0015026 coreceptor activity	2	0.0282464	0.00576739
enriched	GO0016290 palmitoyl coa hydrolase activity	2	0.0282464	0.00576739
enriched	GO0016308 1 phosphatidylinositol 4 phosphate 5 kinase activity	2	0.0282464	0.00576739
enriched	GO0021954 central nervous system neuron development	2	0.0282464	0.00576739
enriched	GO0030041 actin filament polymerization	2	0.0282464	0.00576739
enriched	GO0030903 notochord development	2	0.0282464	0.00576739
enriched	GO0032405 mutlalpha complex binding	2	0.0282464	0.00576739
enriched	GO0032727 positive regulation of interferon alpha production	2	0.0282464	0.00576739
enriched	GO0034501 protein localization to kinetochore	2	0.0282464	0.00576739
enriched	GO0043570 maintenance of dna repeat elements	2	0.0282464	0.00576739
enriched	GO0050860 negative regulation of t cell receptor signaling pathway	2	0.0282464	0.00576739
enriched	GO2000249 regulation of actin cytoskeleton reorganization	2	0.0282464	0.00576739
enriched	GO0043025 neuronal cell body	3	0.19184	0.00583442
enriched	GO0000080 g1 phase of mitotic cell cycle	3	0.193017	0.00589277
enriched	GO0003735 structural constituent of ribosome	3	0.193017	0.00589277
enriched	GO0010628 positive regulation of gene expression	3	0.193017	0.00589277
enriched	GO0019904 protein domain specific binding	3	0.193017	0.00589277
enriched	GO0005575 cellular component	3	0.195371	0.00605964
enriched	GO0006958 complement activation classical pathway	2	0.0294233	0.00605964
enriched	GO0007283 spermatogenesis	3	0.195371	0.00605964
enriched	GO0008022 protein c terminus binding	3	0.195371	0.00605964
enriched	GO0019237 centromeric dna binding	2	0.0294233	0.00605964
enriched	GO0031053 primary mirna processing	2	0.0294233	0.00605964
enriched	GO0032039 integrator complex	2	0.0294233	0.00605964
enriched	GO0042104 positive regulation of activated t cell proliferation	2	0.0294233	0.00605964
enriched	GO0042605 peptide antigen binding	2	0.0294233	0.00605964
enriched	GO0046513 ceramide biosynthetic process	2	0.0294233	0.00605964
enriched	GO0060571 morphogenesis of an epithelial fold	2	0.0294233	0.00605964
enriched	GO0003690 double stranded dna binding	3	0.197725	0.00618022
enriched	GO0003674 molecular function	3	0.198902	0.00625315
enriched	GO0003779 actin binding	3	0.198902	0.00625315
enriched	GO0005102 receptor binding	3	0.198902	0.00625315
enriched	GO0004726 non membrane spanning protein tyrosine phosphatase activity	2	0.0306002	0.00628943
enriched	GO0004842 ubiquitin protein ligase activity	3	0.200078	0.00628943
enriched	GO0005874 microtubule	3	0.200078	0.00628943
enriched	GO0006002 fructose 6 phosphate metabolic process	2	0.0306002	0.00628943
enriched	GO0006821 chloride transport	2	0.0306002	0.00628943
enriched	GO0008603 camp dependent protein kinase regulator activity	2	0.0306002	0.00628943
enriched	GO0016199 axon midline choice point recognition	2	0.0306002	0.00628943
enriched	GO0016322 neuron remodeling	2	0.0306002	0.00628943
enriched	GO0019221 cytokine mediated signaling pathway	3	0.201255	0.00628943
enriched	GO0021904 dorsal ventral neural tube patterning	2	0.0306002	0.00628943
enriched	GO0031122 cytoplasmic microtubule organization	2	0.0306002	0.00628943
enriched	GO0031536 positive regulation of exit from mitosis	2	0.0306002	0.00628943
enriched	GO0033130 acetylcholine receptor binding	2	0.0306002	0.00628943
enriched	GO0042592 homeostatic process	2	0.0306002	0.00628943
enriched	GO0047496 vesicle transport along microtubule	2	0.0306002	0.00628943
enriched	GO0055085 transmembrane transport	3	0.200078	0.00628943
enriched	GO0071636 positive regulation of transforming growth factor beta production	2	0.0306002	0.00628943
enriched	GO0007219 notch signaling pathway	3	0.202432	0.00633404
enriched	GO0007264 small gtpase mediated signal transduction	3	0.202432	0.00633404
enriched	GO0008150 biological process	3	0.202432	0.00633404
enriched	GO0031965 nuclear membrane	3	0.203609	0.00643313
enriched	GO0002161 aminoacyl trna editing activity	2	0.0317772	0.00650668
enriched	GO0005622 intracellular	3	0.20714	0.00650668
enriched	GO0005759 mitochondrial matrix	3	0.204786	0.00650668
enriched	GO0005975 carbohydrate metabolic process	3	0.20714	0.00650668
enriched	GO0007067 mitosis	3	0.20714	0.00650668
enriched	GO0008236 serine type peptidase activity	2	0.0317772	0.00650668
enriched	GO0008306 associative learning	2	0.0317772	0.00650668
enriched	GO0016446 somatic hypermutation of immunoglobulin genes	2	0.0317772	0.00650668
enriched	GO0016447 somatic recombination of immunoglobulin gene segments	2	0.0317772	0.00650668
enriched	GO0016567 protein ubiquitination	3	0.204786	0.00650668
enriched	GO0019955 cytokine binding	2	0.0317772	0.00650668
enriched	GO0021795 cerebral cortex cell migration	2	0.0317772	0.00650668
enriched	GO0030111 regulation of wnt receptor signaling pathway	2	0.0317772	0.00650668
enriched	GO0031394 positive regulation of prostaglandin biosynthetic process	2	0.0317772	0.00650668
enriched	GO0045190 isotype switching	2	0.0317772	0.00650668
enriched	GO0045332 phospholipid translocation	2	0.0317772	0.00650668
enriched	GO0046134 pyrimidine nucleoside biosynthetic process	2	0.0317772	0.00650668
enriched	GO0048387 negative regulation of retinoic acid receptor signaling pathway	2	0.0317772	0.00650668
enriched	GO0050870 positive regulation of t cell activation	2	0.0317772	0.00650668
enriched	GO0051899 membrane depolarization	2	0.0317772	0.00650668
enriched	GO0060071 wnt receptor signaling pathway planar cell polarity pathway	2	0.0317772	0.00650668
enriched	GO0003924 gtpase activity	3	0.210671	0.00665138
enriched	GO0005114 type ii transforming growth factor beta receptor binding	2	0.0329541	0.00665138
enriched	GO0005168 neurotrophin trka receptor binding	2	0.0329541	0.00665138
enriched	GO0005903 brush border	2	0.0329541	0.00665138
enriched	GO0006281 dna repair	3	0.210671	0.00665138
enriched	GO0007155 cell adhesion	3	0.211848	0.00665138
enriched	GO0008286 insulin receptor signaling pathway	3	0.211848	0.00665138
enriched	GO0009750 response to fructose stimulus	2	0.0329541	0.00665138
enriched	GO0010564 regulation of cell cycle process	2	0.0329541	0.00665138
enriched	GO0014070 response to organic cyclic compound	3	0.210671	0.00665138
enriched	GO0030315 t tubule	2	0.0329541	0.00665138
enriched	GO0030983 mismatched dna binding	2	0.0329541	0.00665138
enriched	GO0031625 ubiquitin protein ligase binding	3	0.210671	0.00665138
enriched	GO0032786 positive regulation of dna dependent transcription elongation	2	0.0329541	0.00665138
enriched	GO0042113 b cell activation	2	0.0329541	0.00665138
enriched	GO0043508 negative regulation of jun kinase activity	2	0.0329541	0.00665138
enriched	GO0043995 histone acetyltransferase activity h4 k5 specific	2	0.0329541	0.00665138
enriched	GO0043996 histone acetyltransferase activity h4 k8 specific	2	0.0329541	0.00665138
enriched	GO0044295 axonal growth cone	2	0.0329541	0.00665138
enriched	GO0045502 dynein binding	2	0.0329541	0.00665138
enriched	GO0045657 positive regulation of monocyte differentiation	2	0.0329541	0.00665138
enriched	GO0046777 protein autophosphorylation	3	0.210671	0.00665138
enriched	GO0046972 histone acetyltransferase activity h4 k16 specific	2	0.0329541	0.00665138
enriched	GO0051425 ptb domain binding	2	0.0329541	0.00665138
enriched	GO0051930 regulation of sensory perception of pain	2	0.0329541	0.00665138
enriched	GO0008380 rna splicing	3	0.213025	0.0067488
enriched	GO0008543 fibroblast growth factor receptor signaling pathway	3	0.214202	0.00684956
enriched	GO0007399 nervous system development	3	0.215379	0.00695122
enriched	GO0000084 s phase of mitotic cell cycle	3	0.216556	0.00695391
enriched	GO0001701 in utero embryonic development	3	0.216556	0.00695391
enriched	GO0001975 response to amphetamine	2	0.034131	0.00695391
enriched	GO0005638 lamin filament	2	0.034131	0.00695391
enriched	GO0005856 cytoskeleton	3	0.216556	0.00695391
enriched	GO0008361 regulation of cell size	2	0.034131	0.00695391
enriched	GO0009968 negative regulation of signal transduction	2	0.034131	0.00695391
enriched	GO0016791 phosphatase activity	2	0.034131	0.00695391
enriched	GO0043032 positive regulation of macrophage activation	2	0.034131	0.00695391
enriched	GO0043596 nuclear replication fork	2	0.034131	0.00695391
enriched	GO0048712 negative regulation of astrocyte differentiation	2	0.034131	0.00695391
enriched	GO0050803 regulation of synapse structure and activity	2	0.034131	0.00695391
enriched	GO0000086 g2 m transition of mitotic cell cycle	3	0.217732	0.00698234
enriched	GO0001525 angiogenesis	3	0.217732	0.00698234
enriched	GO0003713 transcription coactivator activity	3	0.217732	0.00698234
enriched	GO0043234 protein complex	3	0.217732	0.00698234
enriched	GO0004672 protein kinase activity	3	0.218909	0.00707212
enriched	GO0005813 centrosome	3	0.218909	0.00707212
enriched	GO0000146 microfilament motor activity	2	0.035308	0.00714719
enriched	GO0001547 antral ovarian follicle growth	2	0.035308	0.00714719
enriched	GO0002028 regulation of sodium ion transport	2	0.035308	0.00714719
enriched	GO0005509 calcium ion binding	3	0.221263	0.00714719
enriched	GO0006622 protein targeting to lysosome	2	0.035308	0.00714719
enriched	GO0006809 nitric oxide biosynthetic process	2	0.035308	0.00714719
enriched	GO0007176 regulation of epidermal growth factor activated receptor activity	2	0.035308	0.00714719
enriched	GO0008152 metabolic process	2	0.035308	0.00714719
enriched	GO0021675 nerve development	2	0.035308	0.00714719
enriched	GO0030552 camp binding	2	0.035308	0.00714719
enriched	GO0031503 protein complex localization	2	0.035308	0.00714719
enriched	GO0032000 positive regulation of fatty acid beta oxidation	2	0.035308	0.00714719
enriched	GO0032729 positive regulation of interferon gamma production	2	0.035308	0.00714719
enriched	GO0051926 negative regulation of calcium ion transport	2	0.035308	0.00714719
enriched	GO0060017 parathyroid gland development	2	0.035308	0.00714719
enriched	GO0060173 limb development	2	0.035308	0.00714719
enriched	GO0060612 adipose tissue development	2	0.035308	0.00714719
enriched	GO2001238 positive regulation of extrinsic apoptotic signaling pathway	2	0.035308	0.00714719
enriched	GO0030154 cell differentiation	3	0.22244	0.00718439
enriched	GO0007179 transforming growth factor beta receptor signaling pathway	3	0.223617	0.00728738
enriched	GO0000980 rna polymerase ii distal enhancer sequence specific dna binding	2	0.0364849	0.00748891
enriched	GO0004674 protein serine threonine kinase activity	3	0.227148	0.00748891
enriched	GO0004708 map kinase kinase activity	2	0.0364849	0.00748891
enriched	GO0005525 gtp binding	3	0.227148	0.00748891
enriched	GO0006357 regulation of transcription from rna polymerase ii promoter	3	0.227148	0.00748891
enriched	GO0006693 prostaglandin metabolic process	2	0.0364849	0.00748891
enriched	GO0007049 cell cycle	3	0.227148	0.00748891
enriched	GO0009416 response to light stimulus	2	0.0364849	0.00748891
enriched	GO0016024 cdp diacylglycerol biosynthetic process	2	0.0364849	0.00748891
enriched	GO0031307 integral to mitochondrial outer membrane	2	0.0364849	0.00748891
enriched	GO0031622 positive regulation of fever generation	2	0.0364849	0.00748891
enriched	GO0045618 positive regulation of keratinocyte differentiation	2	0.0364849	0.00748891
enriched	GO0000062 fatty acyl coa binding	2	0.0376618	0.00774975
enriched	GO0000139 golgi membrane	3	0.230679	0.00774975
enriched	GO0005952 camp dependent protein kinase complex	2	0.0376618	0.00774975
enriched	GO0006944 cellular membrane fusion	2	0.0376618	0.00774975
enriched	GO0007173 epidermal growth factor receptor signaling pathway	3	0.231856	0.00774975
enriched	GO0007405 neuroblast proliferation	2	0.0376618	0.00774975
enriched	GO0008076 voltage gated potassium channel complex	2	0.0376618	0.00774975
enriched	GO0016572 histone phosphorylation	2	0.0376618	0.00774975
enriched	GO0019897 extrinsic to plasma membrane	2	0.0376618	0.00774975
enriched	GO0031492 nucleosomal dna binding	2	0.0376618	0.00774975
enriched	GO0043065 positive regulation of apoptotic process	3	0.230679	0.00774975
enriched	GO0045040 protein import into mitochondrial outer membrane	2	0.0376618	0.00774975
enriched	GO0046822 regulation of nucleocytoplasmic transport	2	0.0376618	0.00774975
enriched	GO0048488 synaptic vesicle endocytosis	2	0.0376618	0.00774975
enriched	GO0060317 cardiac epithelial to mesenchymal transition	2	0.0376618	0.00774975
enriched	GO0060347 heart trabecula formation	2	0.0376618	0.00774975
enriched	GO0071157 negative regulation of cell cycle arrest	2	0.0376618	0.00774975
enriched	GO0009986 cell surface	3	0.233033	0.00783132
enriched	GO0044212 transcription regulatory region dna binding	3	0.233033	0.00783132
enriched	GO0045087 innate immune response	3	0.233033	0.00783132
enriched	GO0007050 cell cycle arrest	3	0.234209	0.00793853
enriched	GO0004091 carboxylesterase activity	2	0.0388388	0.00801924
enriched	GO0006401 rna catabolic process	2	0.0388388	0.00801924
enriched	GO0006814 sodium ion transport	2	0.0388388	0.00801924
enriched	GO0007292 female gamete generation	2	0.0388388	0.00801924
enriched	GO0008553 hydrogen exporting atpase activity phosphorylative mechanism	2	0.0388388	0.00801924
enriched	GO0015662 atpase activity coupled to transmembrane movement of ions phosphorylative mechanism	2	0.0388388	0.00801924
enriched	GO0032314 regulation of rac gtpase activity	2	0.0388388	0.00801924
enriched	GO0032735 positive regulation of interleukin 12 production	2	0.0388388	0.00801924
enriched	GO0042921 glucocorticoid receptor signaling pathway	2	0.0388388	0.00801924
enriched	GO0043393 regulation of protein binding	2	0.0388388	0.00801924
enriched	GO0044548 s100 protein binding	2	0.0388388	0.00801924
enriched	GO0048188 set1c compass complex	2	0.0388388	0.00801924
enriched	GO0051968 positive regulation of synaptic transmission glutamatergic	2	0.0388388	0.00801924
enriched	GO0006412 translation	3	0.23774	0.00812377
enriched	GO0006367 transcription initiation from rna polymerase ii promoter	3	0.238917	0.0082328
enriched	GO0000075 cell cycle checkpoint	3	0.240094	0.00832977
enriched	GO0005667 transcription factor complex	3	0.240094	0.00832977
enriched	GO0006275 regulation of dna replication	2	0.0400157	0.00838734
enriched	GO0006301 postreplication repair	2	0.0400157	0.00838734
enriched	GO0008654 phospholipid biosynthetic process	2	0.0400157	0.00838734
enriched	GO0030168 platelet activation	3	0.241271	0.00838734
enriched	GO0043113 receptor clustering	2	0.0400157	0.00838734
enriched	GO0045672 positive regulation of osteoclast differentiation	2	0.0400157	0.00838734
enriched	GO0030308 negative regulation of cell growth	3	0.242448	0.00848631
enriched	GO0006366 transcription from rna polymerase ii promoter	3	0.243625	0.00859792
enriched	GO0000166 nucleotide binding	3	0.245979	0.00878536
enriched	GO0007205 protein kinase c activating g protein coupled receptor signaling pathway	2	0.0411926	0.00878536
enriched	GO0030073 insulin secretion	2	0.0411926	0.00878536
enriched	GO0033267 axon part	2	0.0411926	0.00878536
enriched	GO0042162 telomeric dna binding	2	0.0411926	0.00878536
enriched	GO0048762 mesenchymal cell differentiation	2	0.0411926	0.00878536
enriched	GO0006974 response to dna damage stimulus	3	0.247156	0.00887039
enriched	GO0051301 cell division	3	0.247156	0.00887039
enriched	GO0016032 viral reproduction	3	0.24951	0.0091137
enriched	GO0010942 positive regulation of cell death	2	0.0423696	0.00911978
enriched	GO0030670 phagocytic vesicle membrane	2	0.0423696	0.00911978
enriched	GO0031915 positive regulation of synaptic plasticity	2	0.0423696	0.00911978
enriched	GO0034199 activation of protein kinase a activity	2	0.0423696	0.00911978
enriched	GO0035102 prc1 complex	2	0.0423696	0.00911978
enriched	GO0042974 retinoic acid receptor binding	2	0.0423696	0.00911978
enriched	GO0045662 negative regulation of myoblast differentiation	2	0.0423696	0.00911978
enriched	GO0046579 positive regulation of ras protein signal transduction	2	0.0423696	0.00911978
enriched	GO0051010 microtubule plus end binding	2	0.0423696	0.00911978
enriched	GO0060840 artery development	2	0.0423696	0.00911978
enriched	GO0048011 nerve growth factor receptor signaling pathway	3	0.251863	0.00922209
enriched	GO0005615 extracellular space	3	0.25304	0.00931109
enriched	GO0043231 intracellular membrane bounded organelle	3	0.25304	0.00931109
enriched	GO0044267 cellular protein metabolic process	3	0.25304	0.00931109
enriched	GO0000400 four way junction dna binding	2	0.0435465	0.00937335
enriched	GO0005783 endoplasmic reticulum	3	0.254217	0.00937335
enriched	GO0008406 gonad development	2	0.0435465	0.00937335
enriched	GO0010042 response to manganese ion	2	0.0435465	0.00937335
enriched	GO0030140 trans golgi network transport vesicle	2	0.0435465	0.00937335
enriched	GO0030325 adrenal gland development	2	0.0435465	0.00937335
enriched	GO0032870 cellular response to hormone stimulus	2	0.0435465	0.00937335
enriched	GO0032968 positive regulation of transcription elongation from rna polymerase ii promoter	2	0.0435465	0.00937335
enriched	GO0035497 camp response element binding	2	0.0435465	0.00937335
enriched	GO0043981 histone h4 k5 acetylation	2	0.0435465	0.00937335
enriched	GO0043982 histone h4 k8 acetylation	2	0.0435465	0.00937335
enriched	GO0045822 negative regulation of heart contraction	2	0.0435465	0.00937335
enriched	GO0046914 transition metal ion binding	2	0.0435465	0.00937335
enriched	GO0051271 negative regulation of cellular component movement	2	0.0435465	0.00937335
enriched	GO0071902 positive regulation of protein serine threonine kinase activity	2	0.0435465	0.00937335
enriched	GO0003682 chromatin binding	3	0.256571	0.00947004
enriched	GO0007411 axon guidance	3	0.256571	0.00947004
enriched	GO0000082 g1 s transition of mitotic cell cycle	3	0.258925	0.00968131
enriched	GO0005782 peroxisomal matrix	2	0.0447234	0.00968131
enriched	GO0005789 endoplasmic reticulum membrane	3	0.258925	0.00968131
enriched	GO0006825 copper ion transport	2	0.0447234	0.00968131
enriched	GO0007184 smad protein import into nucleus	2	0.0447234	0.00968131
enriched	GO0030048 actin filament based movement	2	0.0447234	0.00968131
enriched	GO0032201 telomere maintenance via semi conservative replication	2	0.0447234	0.00968131
enriched	GO0032755 positive regulation of interleukin 6 production	2	0.0447234	0.00968131
enriched	GO0033205 cell cycle cytokinesis	2	0.0447234	0.00968131
enriched	GO0046790 virion binding	2	0.0447234	0.00968131
enriched	GO0051020 gtpase binding	2	0.0447234	0.00968131
enriched	GO0055089 fatty acid homeostasis	2	0.0447234	0.00968131
enriched	GO0060037 pharyngeal system development	2	0.0447234	0.00968131
enriched	GO0006468 protein phosphorylation	3	0.263633	0.0100598
enriched	GO0048471 perinuclear region of cytoplasm	3	0.263633	0.0100598
enriched	GO0001759 organ induction	2	0.0459004	0.0100876
enriched	GO0005521 lamin binding	2	0.0459004	0.0100876
enriched	GO0005845 mrna cap binding complex	2	0.0459004	0.0100876
enriched	GO0006119 oxidative phosphorylation	2	0.0459004	0.0100876
enriched	GO0042640 anagen	2	0.0459004	0.0100876
enriched	GO0048513 organ development	2	0.0459004	0.0100876
enriched	GO0000722 telomere maintenance via recombination	2	0.0470773	0.0104981
enriched	GO0009755 hormone mediated signaling pathway	2	0.0470773	0.0104981
enriched	GO0016180 snrna processing	2	0.0470773	0.0104981
enriched	GO0030866 cortical actin cytoskeleton organization	2	0.0470773	0.0104981
enriched	GO0030911 tpr domain binding	2	0.0470773	0.0104981
enriched	GO0031435 mitogen activated protein kinase kinase kinase binding	2	0.0470773	0.0104981
enriched	GO0042776 mitochondrial atp synthesis coupled proton transport	2	0.0470773	0.0104981
enriched	GO0042803 protein homodimerization activity	3	0.268341	0.0104981
enriched	GO0000132 establishment of mitotic spindle orientation	2	0.0482542	0.0108532
enriched	GO0002026 regulation of the force of heart contraction	2	0.0482542	0.0108532
enriched	GO0003281 ventricular septum development	2	0.0482542	0.0108532
enriched	GO0006346 methylation dependent chromatin silencing	2	0.0482542	0.0108532
enriched	GO0030518 intracellular steroid hormone receptor signaling pathway	2	0.0482542	0.0108532
enriched	GO0034333 adherens junction assembly	2	0.0482542	0.0108532
enriched	GO0042555 mcm complex	2	0.0482542	0.0108532
enriched	GO0043968 histone h2a acetylation	2	0.0482542	0.0108532
enriched	GO0048813 dendrite morphogenesis	2	0.0482542	0.0108532
enriched	GO0050431 transforming growth factor beta binding	2	0.0482542	0.0108532
enriched	GO0050910 detection of mechanical stimulus involved in sensory perception of sound	2	0.0482542	0.0108532
enriched	GO0051131 chaperone mediated protein complex assembly	2	0.0482542	0.0108532
enriched	GO0000159 protein phosphatase type 2a complex	2	0.0494311	0.0111349
enriched	GO0005164 tumor necrosis factor receptor binding	2	0.0494311	0.0111349
enriched	GO0006488 dolichol linked oligosaccharide biosynthetic process	2	0.0494311	0.0111349
enriched	GO0007097 nuclear migration	2	0.0494311	0.0111349
enriched	GO0007528 neuromuscular junction development	2	0.0494311	0.0111349
enriched	GO0010867 positive regulation of triglyceride biosynthetic process	2	0.0494311	0.0111349
enriched	GO0019725 cellular homeostasis	2	0.0494311	0.0111349
enriched	GO0030593 neutrophil chemotaxis	2	0.0494311	0.0111349
enriched	GO0030889 negative regulation of b cell proliferation	2	0.0494311	0.0111349
enriched	GO0031201 snare complex	2	0.0494311	0.0111349
enriched	GO0031529 ruffle organization	2	0.0494311	0.0111349
enriched	GO0031996 thioesterase binding	2	0.0494311	0.0111349
enriched	GO0032508 dna duplex unwinding	2	0.0494311	0.0111349
enriched	GO0042626 atpase activity coupled to transmembrane movement of substances	2	0.0494311	0.0111349
enriched	GO0042800 histone methyltransferase activity h3 k4 specific	2	0.0494311	0.0111349
enriched	GO0042802 identical protein binding	3	0.277756	0.0111349
enriched	GO0055010 ventricular cardiac muscle tissue morphogenesis	2	0.0494311	0.0111349
enriched	GO0005576 extracellular region	3	0.278933	0.0111814
enriched	GO0005794 golgi apparatus	3	0.278933	0.0111814
enriched	GO0008134 transcription factor binding	3	0.278933	0.0111814
enriched	GO0008283 cell proliferation	3	0.278933	0.0111814
enriched	GO0000381 regulation of alternative mrna splicing via spliceosome	2	0.0506081	0.011299
enriched	GO0005887 integral to plasma membrane	3	0.28011	0.011299
enriched	GO0006812 cation transport	2	0.0506081	0.011299
enriched	GO0008015 blood circulation	2	0.0506081	0.011299
enriched	GO0010740 positive regulation of intracellular protein kinase cascade	2	0.0506081	0.011299
enriched	GO0016459 myosin complex	2	0.0506081	0.011299
enriched	GO0019899 enzyme binding	3	0.282464	0.011299
enriched	GO0019901 protein kinase binding	3	0.282464	0.011299
enriched	GO0019905 syntaxin binding	2	0.0506081	0.011299
enriched	GO0031047 gene silencing by rna	2	0.0506081	0.011299
enriched	GO0032588 trans golgi network membrane	2	0.0506081	0.011299
enriched	GO0035198 mirna binding	2	0.0506081	0.011299
enriched	GO0038032 termination of g protein coupled receptor signaling pathway	2	0.0506081	0.011299
enriched	GO0043922 negative regulation by host of viral transcription	2	0.0506081	0.011299
enriched	GO0045120 pronucleus	2	0.0506081	0.011299
enriched	GO0046320 regulation of fatty acid oxidation	2	0.0506081	0.011299
enriched	GO0046982 protein heterodimerization activity	3	0.281287	0.011299
enriched	GO0055072 iron ion homeostasis	2	0.0506081	0.011299
enriched	GO0060216 definitive hemopoiesis	2	0.0506081	0.011299
enriched	GO0060754 positive regulation of mast cell chemotaxis	2	0.0506081	0.011299
enriched	GO0071277 cellular response to calcium ion	2	0.0506081	0.011299
enriched	GO0000278 mitotic cell cycle	3	0.283641	0.0114267
enriched	GO0016020 membrane	3	0.285995	0.0116697
enriched	GO0019048 virus host interaction	3	0.285995	0.0116697
enriched	GO0042493 response to drug	3	0.285995	0.0116697
enriched	GO0000718 nucleotide excision repair dna damage removal	2	0.051785	0.0116832
enriched	GO0019722 calcium mediated signaling	2	0.051785	0.0116832
enriched	GO0021670 lateral ventricle development	2	0.051785	0.0116832
enriched	GO0045859 regulation of protein kinase activity	2	0.051785	0.0116832
enriched	GO0048096 chromatin mediated maintenance of transcription	2	0.051785	0.0116832
enriched	GO0048490 anterograde synaptic vesicle transport	2	0.051785	0.0116832
enriched	GO0045892 negative regulation of transcription dna dependent	3	0.288348	0.011855
enriched	GO0003723 rna binding	3	0.290702	0.0120396
enriched	GO0005100 rho gtpase activator activity	2	0.0529619	0.0120396
enriched	GO0006909 phagocytosis	2	0.0529619	0.0120396
enriched	GO0022857 transmembrane transporter activity	2	0.0529619	0.0120396
enriched	GO0033280 response to vitamin d	2	0.0529619	0.0120396
enriched	GO0042462 eye photoreceptor cell development	2	0.0529619	0.0120396
enriched	GO0043117 positive regulation of vascular permeability	2	0.0529619	0.0120396
enriched	GO0045596 negative regulation of cell differentiation	2	0.0529619	0.0120396
enriched	GO0048739 cardiac muscle fiber development	2	0.0529619	0.0120396
enriched	GO0055038 recycling endosome membrane	2	0.0529619	0.0120396
enriched	GO0071565 nbaf complex	2	0.0529619	0.0120396
enriched	GO0043565 sequence specific dna binding	3	0.291879	0.012113
enriched	GO0005795 golgi stack	2	0.0541389	0.0124124
enriched	GO0005834 heterotrimeric g protein complex	2	0.0541389	0.0124124
enriched	GO0006298 mismatch repair	2	0.0541389	0.0124124
enriched	GO0006654 phosphatidic acid biosynthetic process	2	0.0541389	0.0124124
enriched	GO0006833 water transport	2	0.0541389	0.0124124
enriched	GO0015293 symporter activity	2	0.0541389	0.0124124
enriched	GO0019216 regulation of lipid metabolic process	2	0.0541389	0.0124124
enriched	GO0030173 integral to golgi membrane	2	0.0541389	0.0124124
enriched	GO0033017 sarcoplasmic reticulum membrane	2	0.0541389	0.0124124
enriched	GO0045638 negative regulation of myeloid cell differentiation	2	0.0541389	0.0124124
enriched	GO0001190 rna polymerase ii transcription factor binding transcription factor activity involved in positive regulation of transcription	2	0.0553158	0.0127557
enriched	GO0001937 negative regulation of endothelial cell proliferation	2	0.0553158	0.0127557
enriched	GO0004860 protein kinase inhibitor activity	2	0.0553158	0.0127557
enriched	GO0006520 cellular amino acid metabolic process	2	0.0553158	0.0127557
enriched	GO0006641 triglyceride metabolic process	2	0.0553158	0.0127557
enriched	GO0007270 neuron neuron synaptic transmission	2	0.0553158	0.0127557
enriched	GO0009168 purine ribonucleoside monophosphate biosynthetic process	2	0.0553158	0.0127557
enriched	GO0030032 lamellipodium assembly	2	0.0553158	0.0127557
enriched	GO0031982 vesicle	2	0.0553158	0.0127557
enriched	GO0033574 response to testosterone stimulus	2	0.0553158	0.0127557
enriched	GO0042110 t cell activation	2	0.0553158	0.0127557
enriched	GO0044183 protein binding involved in protein folding	2	0.0553158	0.0127557
enriched	GO0046933 hydrogen ion transporting atp synthase activity rotational mechanism	2	0.0553158	0.0127557
enriched	GO0004175 endopeptidase activity	2	0.0564927	0.0130683
enriched	GO0006635 fatty acid beta oxidation	2	0.0564927	0.0130683
enriched	GO0006878 cellular copper ion homeostasis	2	0.0564927	0.0130683
enriched	GO0007596 blood coagulation	3	0.302472	0.0130683
enriched	GO0008340 determination of adult lifespan	2	0.0564927	0.0130683
enriched	GO0016580 sin3 complex	2	0.0564927	0.0130683
enriched	GO0030016 myofibril	2	0.0564927	0.0130683
enriched	GO0035767 endothelial cell chemotaxis	2	0.0564927	0.0130683
enriched	GO0043027 cysteine type endopeptidase inhibitor activity involved in apoptotic process	2	0.0564927	0.0130683
enriched	GO0043517 positive regulation of dna damage response signal transduction by p53 class mediator	2	0.0564927	0.0130683
enriched	GO0046856 phosphatidylinositol dephosphorylation	2	0.0564927	0.0130683
enriched	GO0046872 metal ion binding	3	0.302472	0.0130683
enriched	GO0048025 negative regulation of mrna splicing via spliceosome	2	0.0564927	0.0130683
enriched	GO0071108 protein k48 linked deubiquitination	2	0.0564927	0.0130683
enriched	GO0090037 positive regulation of protein kinase c signaling cascade	2	0.0564927	0.0130683
enriched	GO0001916 positive regulation of t cell mediated cytotoxicity	2	0.0576697	0.0135078
enriched	GO0005853 eukaryotic translation elongation factor 1 complex	2	0.0576697	0.0135078
enriched	GO0006687 glycosphingolipid metabolic process	2	0.0576697	0.0135078
enriched	GO0030901 midbrain development	2	0.0576697	0.0135078
enriched	GO0031234 extrinsic to internal side of plasma membrane	2	0.0576697	0.0135078
enriched	GO0031593 polyubiquitin binding	2	0.0576697	0.0135078
enriched	GO0046697 decidualization	2	0.0576697	0.0135078
enriched	GO0008285 negative regulation of cell proliferation	3	0.31071	0.0138267
enriched	GO0005669 transcription factor tfiid complex	2	0.0588466	0.0138374
enriched	GO0005753 mitochondrial proton transporting atp synthase complex	2	0.0588466	0.0138374
enriched	GO0005801 cis golgi network	2	0.0588466	0.0138374
enriched	GO0006402 mrna catabolic process	2	0.0588466	0.0138374
enriched	GO0030136 clathrin coated vesicle	2	0.0588466	0.0138374
enriched	GO0035066 positive regulation of histone acetylation	2	0.0588466	0.0138374
enriched	GO0043200 response to amino acid stimulus	2	0.0588466	0.0138374
enriched	GO0043621 protein self association	2	0.0588466	0.0138374
enriched	GO0043984 histone h4 k16 acetylation	2	0.0588466	0.0138374
enriched	GO0048008 platelet derived growth factor receptor signaling pathway	2	0.0588466	0.0138374
enriched	GO0048701 embryonic cranial skeleton morphogenesis	2	0.0588466	0.0138374
enriched	GO0050927 positive regulation of positive chemotaxis	2	0.0588466	0.0138374
enriched	GO0071564 npbaf complex	2	0.0588466	0.0138374
enriched	GO0007165 signal transduction	3	0.314241	0.0140722
enriched	GO0006268 dna unwinding involved in replication	2	0.0600235	0.01421
enriched	GO0006915 apoptotic process	3	0.315418	0.01421
enriched	GO0007613 memory	2	0.0600235	0.01421
enriched	GO0008536 ran gtpase binding	2	0.0600235	0.01421
enriched	GO0016281 eukaryotic translation initiation factor 4f complex	2	0.0600235	0.01421
enriched	GO0019898 extrinsic to membrane	2	0.0600235	0.01421
enriched	GO0030148 sphingolipid biosynthetic process	2	0.0600235	0.01421
enriched	GO0043184 vascular endothelial growth factor receptor 2 binding	2	0.0600235	0.01421
enriched	GO0043274 phospholipase binding	2	0.0600235	0.01421
enriched	GO0045893 positive regulation of transcription dna dependent	3	0.316595	0.01421
enriched	GO0060736 prostate gland growth	2	0.0600235	0.01421
enriched	GO0006355 regulation of transcription dna dependent	3	0.320126	0.0146126
enriched	GO0010224 response to uv b	2	0.0612005	0.0146126
enriched	GO0022900 electron transport chain	2	0.0612005	0.0146126
enriched	GO0043204 perikaryon	2	0.0612005	0.0146126
enriched	GO0045165 cell fate commitment	2	0.0612005	0.0146126
enriched	GO0046686 response to cadmium ion	2	0.0612005	0.0146126
enriched	GO0050840 extracellular matrix binding	2	0.0612005	0.0146126
enriched	GO0071339 mll1 complex	2	0.0612005	0.0146126
enriched	GO0071560 cellular response to transforming growth factor beta stimulus	2	0.0612005	0.0146126
enriched	GO0043066 negative regulation of apoptotic process	3	0.321302	0.014687
enriched	GO0000122 negative regulation of transcription from rna polymerase ii promoter	3	0.322479	0.0148327
enriched	GO0003700 sequence specific dna binding transcription factor activity	3	0.323656	0.0149793
enriched	GO0001750 photoreceptor outer segment	2	0.0623774	0.0150278
enriched	GO0002687 positive regulation of leukocyte migration	2	0.0623774	0.0150278
enriched	GO0004857 enzyme inhibitor activity	2	0.0623774	0.0150278
enriched	GO0006139 nucleobase containing compound metabolic process	2	0.0623774	0.0150278
enriched	GO0031594 neuromuscular junction	2	0.0623774	0.0150278
enriched	GO0070555 response to interleukin 1	2	0.0623774	0.0150278
enriched	GO0007259 jak stat cascade	2	0.0635543	0.0153936
enriched	GO0009725 response to hormone stimulus	2	0.0635543	0.0153936
enriched	GO0009954 proximal distal pattern formation	2	0.0635543	0.0153936
enriched	GO0016585 chromatin remodeling complex	2	0.0635543	0.0153936
enriched	GO0019894 kinesin binding	2	0.0635543	0.0153936
enriched	GO0030133 transport vesicle	2	0.0635543	0.0153936
enriched	GO0032321 positive regulation of rho gtpase activity	2	0.0635543	0.0153936
enriched	GO0033116 endoplasmic reticulum golgi intermediate compartment membrane	2	0.0635543	0.0153936
enriched	GO0044297 cell body	2	0.0635543	0.0153936
enriched	GO0050770 regulation of axonogenesis	2	0.0635543	0.0153936
enriched	GO0070830 tight junction assembly	2	0.0635543	0.0153936
enriched	GO0070979 protein k11 linked ubiquitination	2	0.0635543	0.0153936
enriched	GO0004519 endonuclease activity	2	0.0647313	0.0157257
enriched	GO0008630 dna damage response signal transduction resulting in induction of apoptosis	2	0.0647313	0.0157257
enriched	GO0010575 positive regulation vascular endothelial growth factor production	2	0.0647313	0.0157257
enriched	GO0016310 phosphorylation	2	0.0647313	0.0157257
enriched	GO0031077 post embryonic camera type eye development	2	0.0647313	0.0157257
enriched	GO0031572 g2 m transition dna damage checkpoint	2	0.0647313	0.0157257
enriched	GO0042246 tissue regeneration	2	0.0647313	0.0157257
enriched	GO0045214 sarcomere organization	2	0.0647313	0.0157257
enriched	GO0048037 cofactor binding	2	0.0647313	0.0157257
enriched	GO0051865 protein autoubiquitination	2	0.0647313	0.0157257
enriched	GO0051894 positive regulation of focal adhesion assembly	2	0.0647313	0.0157257
enriched	GO0060325 face morphogenesis	2	0.0647313	0.0157257
enriched	GO0060982 coronary artery morphogenesis	2	0.0647313	0.0157257
enriched	GO0070534 protein k63 linked ubiquitination	2	0.0647313	0.0157257
enriched	GO0000123 histone acetyltransferase complex	2	0.0659082	0.0160751
enriched	GO0006090 pyruvate metabolic process	2	0.0659082	0.0160751
enriched	GO0007052 mitotic spindle organization	2	0.0659082	0.0160751
enriched	GO0016234 inclusion body	2	0.0659082	0.0160751
enriched	GO0042809 vitamin d receptor binding	2	0.0659082	0.0160751
enriched	GO0043129 surfactant homeostasis	2	0.0659082	0.0160751
enriched	GO0043499 eukaryotic cell surface binding	2	0.0659082	0.0160751
enriched	GO0044281 small molecule metabolic process	3	0.335426	0.0160751
enriched	GO0045595 regulation of cell differentiation	2	0.0659082	0.0160751
enriched	GO0045765 regulation of angiogenesis	2	0.0659082	0.0160751
enriched	GO0045944 positive regulation of transcription from rna polymerase ii promoter	3	0.336603	0.0160751
enriched	GO0051568 histone h3 k4 methylation	2	0.0659082	0.0160751
enriched	GO0051571 positive regulation of histone h3 k4 methylation	2	0.0659082	0.0160751
enriched	GO0005739 mitochondrion	3	0.33778	0.0161905
enriched	GO0001669 acrosomal vesicle	2	0.0670851	0.0163727
enriched	GO0005876 spindle microtubule	2	0.0670851	0.0163727
enriched	GO0006271 dna strand elongation involved in dna replication	2	0.0670851	0.0163727
enriched	GO0007623 circadian rhythm	2	0.0670851	0.0163727
enriched	GO0010033 response to organic substance	2	0.0670851	0.0163727
enriched	GO0015949 nucleobase containing small molecule interconversion	2	0.0670851	0.0163727
enriched	GO0019902 phosphatase binding	2	0.0670851	0.0163727
enriched	GO0030131 clathrin adaptor complex	2	0.0670851	0.0163727
enriched	GO0030330 dna damage response signal transduction by p53 class mediator	2	0.0670851	0.0163727
enriched	GO0031103 axon regeneration	2	0.0670851	0.0163727
enriched	GO0035098 esc e z complex	2	0.0670851	0.0163727
enriched	GO0043209 myelin sheath	2	0.0670851	0.0163727
enriched	GO0043560 insulin receptor substrate binding	2	0.0670851	0.0163727
enriched	GO0045987 positive regulation of smooth muscle contraction	2	0.0670851	0.0163727
enriched	GO0050690 regulation of defense response to virus by virus	2	0.0670851	0.0163727
enriched	GO0008168 methyltransferase activity	2	0.0682621	0.016779
enriched	GO0016021 integral to membrane	3	0.344841	0.016779
enriched	GO0030511 positive regulation of transforming growth factor beta receptor signaling pathway	2	0.0682621	0.016779
enriched	GO0030838 positive regulation of actin filament polymerization	2	0.0682621	0.016779
enriched	GO0031252 cell leading edge	2	0.0682621	0.016779
enriched	GO0042254 ribosome biogenesis	2	0.0682621	0.016779
enriched	GO0045648 positive regulation of erythrocyte differentiation	2	0.0682621	0.016779
enriched	GO0048018 receptor agonist activity	2	0.0682621	0.016779
enriched	GO0050930 induction of positive chemotaxis	2	0.0682621	0.016779
enriched	GO0071347 cellular response to interleukin 1	2	0.0682621	0.016779
enriched	GO0001709 cell fate determination	2	0.069439	0.0171254
enriched	GO0006446 regulation of translational initiation	2	0.069439	0.0171254
enriched	GO0006865 amino acid transport	2	0.069439	0.0171254
enriched	GO0006978 dna damage response signal transduction by p53 class mediator resulting in transcription of p21 class mediator	2	0.069439	0.0171254
enriched	GO0007269 neurotransmitter secretion	2	0.069439	0.0171254
enriched	GO0008270 zinc ion binding	3	0.348372	0.0171254
enriched	GO0030139 endocytic vesicle	2	0.069439	0.0171254
enriched	GO0030520 intracellular estrogen receptor signaling pathway	2	0.069439	0.0171254
enriched	GO0035267 nua4 histone acetyltransferase complex	2	0.069439	0.0171254
enriched	GO0043198 dendritic shaft	2	0.069439	0.0171254
enriched	GO0043235 receptor complex	2	0.069439	0.0171254
enriched	GO0045860 positive regulation of protein kinase activity	2	0.069439	0.0171254
enriched	GO0070411 i smad binding	2	0.069439	0.0171254
enriched	GO0004252 serine type endopeptidase activity	2	0.0706159	0.0174404
enriched	GO0005089 rho guanyl nucleotide exchange factor activity	2	0.0706159	0.0174404
enriched	GO0005719 nuclear euchromatin	2	0.0706159	0.0174404
enriched	GO0005875 microtubule associated complex	2	0.0706159	0.0174404
enriched	GO0006383 transcription from rna polymerase iii promoter	2	0.0706159	0.0174404
enriched	GO0007126 meiosis	2	0.0706159	0.0174404
enriched	GO0017015 regulation of transforming growth factor beta receptor signaling pathway	2	0.0706159	0.0174404
enriched	GO0021542 dentate gyrus development	2	0.0706159	0.0174404
enriched	GO0034080 cenh3 containing nucleosome assembly at centromere	2	0.0706159	0.0174404
enriched	GO0045597 positive regulation of cell differentiation	2	0.0706159	0.0174404
enriched	GO0045773 positive regulation of axon extension	2	0.0706159	0.0174404
enriched	GO0045906 negative regulation of vasoconstriction	2	0.0706159	0.0174404
enriched	GO0048666 neuron development	2	0.0706159	0.0174404
enriched	GO0050873 brown fat cell differentiation	2	0.0706159	0.0174404
enriched	GO0090050 positive regulation of cell migration involved in sprouting angiogenesis	2	0.0706159	0.0174404
enriched	GO0001516 prostaglandin biosynthetic process	2	0.0717929	0.0177553
enriched	GO0004601 peroxidase activity	2	0.0717929	0.0177553
enriched	GO0004867 serine type endopeptidase inhibitor activity	2	0.0717929	0.0177553
enriched	GO0005657 replication fork	2	0.0717929	0.0177553
enriched	GO0010923 negative regulation of phosphatase activity	2	0.0717929	0.0177553
enriched	GO0030183 b cell differentiation	2	0.0717929	0.0177553
enriched	GO0031954 positive regulation of protein autophosphorylation	2	0.0717929	0.0177553
enriched	GO0032480 negative regulation of type i interferon production	2	0.0717929	0.0177553
enriched	GO0034599 cellular response to oxidative stress	2	0.0717929	0.0177553
enriched	GO0035259 glucocorticoid receptor binding	2	0.0717929	0.0177553
enriched	GO0042100 b cell proliferation	2	0.0717929	0.0177553
enriched	GO0042288 mhc class i protein binding	2	0.0717929	0.0177553
enriched	GO0043392 negative regulation of dna binding	2	0.0717929	0.0177553
enriched	GO0046961 proton transporting atpase activity rotational mechanism	2	0.0717929	0.0177553
enriched	GO0048870 cell motility	2	0.0717929	0.0177553
enriched	GO0002092 positive regulation of receptor internalization	2	0.0729698	0.0181961
enriched	GO0006306 dna methylation	2	0.0729698	0.0181961
enriched	GO0007204 elevation of cytosolic calcium ion concentration	2	0.0729698	0.0181961
enriched	GO0015992 proton transport	2	0.0729698	0.0181961
enriched	GO0016514 swi snf complex	2	0.0729698	0.0181961
enriched	GO0016538 cyclin dependent protein kinase regulator activity	2	0.0729698	0.0181961
enriched	GO0016925 protein sumoylation	2	0.0729698	0.0181961
enriched	GO0030176 integral to endoplasmic reticulum membrane	2	0.0729698	0.0181961
enriched	GO0006337 nucleosome disassembly	2	0.0741467	0.0186576
enriched	GO0007017 microtubule based process	2	0.0741467	0.0186576
enriched	GO0016573 histone acetylation	2	0.0741467	0.0186576
enriched	GO0032947 protein complex scaffold	2	0.0741467	0.0186576
enriched	GO0034446 substrate adhesion dependent cell spreading	2	0.0741467	0.0186576
enriched	GO0070412 r smad binding	2	0.0741467	0.0186576
enriched	GO2000811 negative regulation of anoikis	2	0.0741467	0.0186576
enriched	GO0003677 dna binding	3	0.366026	0.0189067
enriched	GO0006144 purine base metabolic process	2	0.0753237	0.0190099
enriched	GO0006351 transcription dna dependent	3	0.367203	0.0190099
enriched	GO0008234 cysteine type peptidase activity	2	0.0753237	0.0190099
enriched	GO0010467 gene expression	3	0.367203	0.0190099
enriched	GO0014068 positive regulation of phosphatidylinositol 3 kinase cascade	2	0.0753237	0.0190099
enriched	GO0021766 hippocampus development	2	0.0753237	0.0190099
enriched	GO0031334 positive regulation of protein complex assembly	2	0.0753237	0.0190099
enriched	GO0035023 regulation of rho protein signal transduction	2	0.0753237	0.0190099
enriched	GO0042026 protein refolding	2	0.0753237	0.0190099
enriched	GO0042384 cilium assembly	2	0.0753237	0.0190099
enriched	GO0045454 cell redox homeostasis	2	0.0753237	0.0190099
enriched	GO0050771 negative regulation of axonogenesis	2	0.0753237	0.0190099
enriched	GO0000781 chromosome telomeric region	2	0.0765006	0.0193811
enriched	GO0000794 condensed nuclear chromosome	2	0.0765006	0.0193811
enriched	GO0001707 mesoderm formation	2	0.0765006	0.0193811
enriched	GO0005912 adherens junction	2	0.0765006	0.0193811
enriched	GO0006091 generation of precursor metabolites and energy	2	0.0765006	0.0193811
enriched	GO0008092 cytoskeletal protein binding	2	0.0765006	0.0193811
enriched	GO0030331 estrogen receptor binding	2	0.0765006	0.0193811
enriched	GO0030674 protein binding bridging	2	0.0765006	0.0193811
enriched	GO0044325 ion channel binding	2	0.0765006	0.0193811
enriched	GO0048704 embryonic skeletal system morphogenesis	2	0.0765006	0.0193811
enriched	GO0050727 regulation of inflammatory response	2	0.0765006	0.0193811
enriched	GO0060337 type i interferon mediated signaling pathway	2	0.0765006	0.0193811
enriched	GO0000083 regulation of transcription involved in g1 s phase of mitotic cell cycle	2	0.0776775	0.0198473
enriched	GO0006611 protein export from nucleus	2	0.0776775	0.0198473
enriched	GO0008094 dna dependent atpase activity	2	0.0776775	0.0198473
enriched	GO0014823 response to activity	2	0.0776775	0.0198473
enriched	GO0016579 protein deubiquitination	2	0.0776775	0.0198473
enriched	GO0042176 regulation of protein catabolic process	2	0.0776775	0.0198473
enriched	GO0071542 dopaminergic neuron differentiation	2	0.0776775	0.0198473
enriched	GO0006767 water soluble vitamin metabolic process	2	0.0788545	0.0202583
enriched	GO0007030 golgi organization	2	0.0788545	0.0202583
enriched	GO0030879 mammary gland development	2	0.0788545	0.0202583
enriched	GO0030971 receptor tyrosine kinase binding	2	0.0788545	0.0202583
enriched	GO0035068 micro ribonucleoprotein complex	2	0.0788545	0.0202583
enriched	GO0035097 histone methyltransferase complex	2	0.0788545	0.0202583
enriched	GO0035278 negative regulation of translation involved in gene silencing by mirna	2	0.0788545	0.0202583
enriched	GO0043547 positive regulation of gtpase activity	2	0.0788545	0.0202583
enriched	GO0046930 pore complex	2	0.0788545	0.0202583
enriched	GO0070888 e box binding	2	0.0788545	0.0202583
enriched	GO0005507 copper ion binding	2	0.0800314	0.0207484
enriched	GO0006665 sphingolipid metabolic process	2	0.0800314	0.0207484
enriched	GO0006766 vitamin metabolic process	2	0.0800314	0.0207484
enriched	GO0008544 epidermis development	2	0.0800314	0.0207484
enriched	GO0016581 nurd complex	2	0.0800314	0.0207484
enriched	GO0016592 mediator complex	2	0.0800314	0.0207484
enriched	GO0005524 atp binding	3	0.384857	0.0209922
enriched	GO0001662 behavioral fear response	2	0.0812083	0.0211425
enriched	GO0005730 nucleolus	3	0.386034	0.0211425
enriched	GO0015991 atp hydrolysis coupled proton transport	2	0.0812083	0.0211425
enriched	GO0030216 keratinocyte differentiation	2	0.0812083	0.0211425
enriched	GO0030318 melanocyte differentiation	2	0.0812083	0.0211425
enriched	GO0035338 long chain fatty acyl coa biosynthetic process	2	0.0812083	0.0211425
enriched	GO0042383 sarcolemma	2	0.0812083	0.0211425
enriched	GO0043552 positive regulation of phosphatidylinositol 3 kinase activity	2	0.0812083	0.0211425
enriched	GO0043967 histone h4 acetylation	2	0.0812083	0.0211425
enriched	GO0051881 regulation of mitochondrial membrane potential	2	0.0812083	0.0211425
enriched	GO0004930 g protein coupled receptor activity	2	0.0823852	0.0216171
enriched	GO0007094 mitotic cell cycle spindle assembly checkpoint	2	0.0823852	0.0216171
enriched	GO0008344 adult locomotory behavior	2	0.0823852	0.0216171
enriched	GO0040018 positive regulation of multicellular organism growth	2	0.0823852	0.0216171
enriched	GO0042056 chemoattractant activity	2	0.0823852	0.0216171
enriched	GO0042472 inner ear morphogenesis	2	0.0823852	0.0216171
enriched	GO0042632 cholesterol homeostasis	2	0.0823852	0.0216171
enriched	GO0005654 nucleoplasm	3	0.393095	0.0220001
enriched	GO0006270 dna replication initiation	2	0.0835622	0.022135
enriched	GO0030225 macrophage differentiation	2	0.0835622	0.022135
enriched	GO0031941 filamentous actin	2	0.0835622	0.022135
enriched	GO0051434 bh3 domain binding	2	0.0835622	0.022135
enriched	GO0001968 fibronectin binding	2	0.0847391	0.0225117
enriched	GO0004004 atp dependent rna helicase activity	2	0.0847391	0.0225117
enriched	GO0006913 nucleocytoplasmic transport	2	0.0847391	0.0225117
enriched	GO0010165 response to x ray	2	0.0847391	0.0225117
enriched	GO0015631 tubulin binding	2	0.0847391	0.0225117
enriched	GO0031519 pcg protein complex	2	0.0847391	0.0225117
enriched	GO0043130 ubiquitin binding	2	0.0847391	0.0225117
enriched	GO0045907 positive regulation of vasoconstriction	2	0.0847391	0.0225117
enriched	GO0048593 camera type eye morphogenesis	2	0.0847391	0.0225117
enriched	GO0048709 oligodendrocyte differentiation	2	0.0847391	0.0225117
enriched	GO0048812 neuron projection morphogenesis	2	0.0847391	0.0225117
enriched	GO0072593 reactive oxygen species metabolic process	2	0.0847391	0.0225117
enriched	GO0002042 cell migration involved in sprouting angiogenesis	2	0.085916	0.0229093
enriched	GO0003746 translation elongation factor activity	2	0.085916	0.0229093
enriched	GO0004003 atp dependent dna helicase activity	2	0.085916	0.0229093
enriched	GO0004222 metalloendopeptidase activity	2	0.085916	0.0229093
enriched	GO0006952 defense response	2	0.085916	0.0229093
enriched	GO0008542 visual learning	2	0.085916	0.0229093
enriched	GO0018024 histone lysine n methyltransferase activity	2	0.085916	0.0229093
enriched	GO0030224 monocyte differentiation	2	0.085916	0.0229093
enriched	GO0032580 golgi cisterna membrane	2	0.085916	0.0229093
enriched	GO0046966 thyroid hormone receptor binding	2	0.085916	0.0229093
enriched	GO0090190 positive regulation of branching involved in ureteric bud morphogenesis	2	0.085916	0.0229093
enriched	GO0000085 g2 phase of mitotic cell cycle	2	0.087093	0.0233283
enriched	GO0000228 nuclear chromosome	2	0.087093	0.0233283
enriched	GO0003755 peptidyl prolyl cis trans isomerase activity	2	0.087093	0.0233283
enriched	GO0005886 plasma membrane	3	0.404865	0.0233283
enriched	GO0007611 learning or memory	2	0.087093	0.0233283
enriched	GO0008135 translation factor activity nucleic acid binding	2	0.087093	0.0233283
enriched	GO0017148 negative regulation of translation	2	0.087093	0.0233283
enriched	GO0046688 response to copper ion	2	0.087093	0.0233283
enriched	GO0051225 spindle assembly	2	0.087093	0.0233283
enriched	GO0070936 protein k48 linked ubiquitination	2	0.087093	0.0233283
enriched	GO0006935 chemotaxis	2	0.0882699	0.0238754
enriched	GO0010827 regulation of glucose transport	2	0.0882699	0.0238754
enriched	GO0030326 embryonic limb morphogenesis	2	0.0882699	0.0238754
enriched	GO0071222 cellular response to lipopolysaccharide	2	0.0882699	0.0238754
enriched	GO0001568 blood vessel development	2	0.0894468	0.0243833
enriched	GO0001974 blood vessel remodeling	2	0.0894468	0.0243833
enriched	GO0005070 sh3 sh2 adaptor activity	2	0.0894468	0.0243833
enriched	GO0016491 oxidoreductase activity	2	0.0894468	0.0243833
enriched	GO0032526 response to retinoic acid	2	0.0894468	0.0243833
enriched	GO0042277 peptide binding	2	0.0894468	0.0243833
enriched	GO0006633 fatty acid biosynthetic process	2	0.0906238	0.0249382
enriched	GO0035265 organ growth	2	0.0906238	0.0249382
enriched	GO0046474 glycerophospholipid biosynthetic process	2	0.0906238	0.0249382
enriched	GO0048844 artery morphogenesis	2	0.0906238	0.0249382
enriched	GO0006874 cellular calcium ion homeostasis	2	0.0918007	0.0254748
enriched	GO0009612 response to mechanical stimulus	2	0.0918007	0.0254748
enriched	GO0031966 mitochondrial membrane	2	0.0918007	0.0254748
enriched	GO0051017 actin filament bundle assembly	2	0.0918007	0.0254748
enriched	GO0070423 nucleotide binding oligomerization domain containing signaling pathway	2	0.0918007	0.0254748
enriched	GO0004386 helicase activity	2	0.0929776	0.0260377
enriched	GO0016787 hydrolase activity	2	0.0929776	0.0260377
enriched	GO0045930 negative regulation of mitotic cell cycle	2	0.0929776	0.0260377
enriched	GO0050918 positive chemotaxis	2	0.0929776	0.0260377
enriched	GO0005637 nuclear inner membrane	2	0.0941546	0.026628
enriched	GO0032147 activation of protein kinase activity	2	0.0941546	0.026628
enriched	GO0045665 negative regulation of neuron differentiation	2	0.0941546	0.026628
enriched	GO0001102 rna polymerase ii activating transcription factor binding	2	0.0953315	0.027152
enriched	GO0005694 chromosome	2	0.0953315	0.027152
enriched	GO0005811 lipid particle	2	0.0953315	0.027152
enriched	GO0010212 response to ionizing radiation	2	0.0953315	0.027152
enriched	GO0019827 stem cell maintenance	2	0.0953315	0.027152
enriched	GO0030246 carbohydrate binding	2	0.0953315	0.027152
enriched	GO0010494 cytoplasmic stress granule	2	0.0965084	0.027775
enriched	GO0060749 mammary gland alveolus development	2	0.0965084	0.027775
enriched	GO0007409 axonogenesis	2	0.0976854	0.0283545
enriched	GO0031124 mrna 3 end processing	2	0.0976854	0.0283545
enriched	GO0051897 positive regulation of protein kinase b signaling cascade	2	0.0976854	0.0283545
enriched	GO0090398 cellular senescence	2	0.0976854	0.0283545
enriched	GO0002052 positive regulation of neuroblast proliferation	2	0.0988623	0.0289629
enriched	GO0006986 response to unfolded protein	2	0.0988623	0.0289629
enriched	GO0051287 nad binding	2	0.0988623	0.0289629
enriched	GO0030334 regulation of cell migration	2	0.100039	0.0295506
enriched	GO0031072 heat shock protein binding	2	0.100039	0.0295506
enriched	GO0032092 positive regulation of protein binding	2	0.100039	0.0295506
enriched	GO0055114 oxidation reduction process	2	0.100039	0.0295506
enriched	GO0003712 transcription cofactor activity	2	0.101216	0.0301941
enriched	GO0007202 activation of phospholipase c activity	2	0.101216	0.0301941
enriched	GO0000786 nucleosome	2	0.102393	0.0306588
enriched	GO0006959 humoral immune response	2	0.102393	0.0306588
enriched	GO0008301 dna binding bending	2	0.102393	0.0306588
enriched	GO0009611 response to wounding	2	0.102393	0.0306588
enriched	GO0030900 forebrain development	2	0.102393	0.0306588
enriched	GO0043491 protein kinase b signaling cascade	2	0.102393	0.0306588
enriched	GO0050796 regulation of insulin secretion	2	0.102393	0.0306588
enriched	GO0051272 positive regulation of cellular component movement	2	0.102393	0.0306588
enriched	GO0070491 repressing transcription factor binding	2	0.102393	0.0306588
enriched	GO0001837 epithelial to mesenchymal transition	2	0.10357	0.0312566
enriched	GO0004888 transmembrane signaling receptor activity	2	0.10357	0.0312566
enriched	GO0045786 negative regulation of cell cycle	2	0.10357	0.0312566
enriched	GO0071260 cellular response to mechanical stimulus	2	0.10357	0.0312566
enriched	GO0006309 apoptotic dna fragmentation	2	0.104747	0.0318042
enriched	GO0006369 termination of rna polymerase ii transcription	2	0.104747	0.0318042
enriched	GO0008645 hexose transport	2	0.104747	0.0318042
enriched	GO0034613 cellular protein localization	2	0.104747	0.0318042
enriched	GO0043525 positive regulation of neuron apoptotic process	2	0.104747	0.0318042
enriched	GO0048661 positive regulation of smooth muscle cell proliferation	2	0.104747	0.0318042
enriched	GO0000723 telomere maintenance	2	0.105924	0.0324359
enriched	GO0004402 histone acetyltransferase activity	2	0.105924	0.0324359
enriched	GO0005844 polysome	2	0.105924	0.0324359
enriched	GO0001756 somitogenesis	2	0.107101	0.0330443
enriched	GO0005506 iron ion binding	2	0.107101	0.0330443
enriched	GO0045931 positive regulation of mitotic cell cycle	2	0.107101	0.0330443
enriched	GO0048589 developmental growth	2	0.107101	0.0330443
enriched	GO0001843 neural tube closure	2	0.108278	0.033628
enriched	GO0003007 heart morphogenesis	2	0.108278	0.033628
enriched	GO0030659 cytoplasmic vesicle membrane	2	0.108278	0.033628
enriched	GO0051216 cartilage development	2	0.108278	0.033628
enriched	GO0051721 protein phosphatase 2a binding	2	0.108278	0.033628
enriched	GO0005829 cytosol	3	0.469596	0.0339123
enriched	GO0003151 outflow tract morphogenesis	2	0.109455	0.034129
enriched	GO0005158 insulin receptor binding	2	0.109455	0.034129
enriched	GO0022904 respiratory electron transport chain	2	0.109455	0.034129
enriched	GO0032088 negative regulation of nf kappab transcription factor activity	2	0.109455	0.034129
enriched	GO0051607 defense response to virus	2	0.109455	0.034129
enriched	GO0051781 positive regulation of cell division	2	0.109455	0.034129
enriched	GO0090399 replicative senescence	2	0.109455	0.034129
enriched	GO0006368 transcription elongation from rna polymerase ii promoter	2	0.110632	0.0348036
enriched	GO0008180 signalosome	2	0.110632	0.0348036
enriched	GO0003743 translation initiation factor activity	2	0.111809	0.0354541
enriched	GO0007059 chromosome segregation	2	0.111809	0.0354541
enriched	GO0030097 hemopoiesis	2	0.111809	0.0354541
enriched	GO0016702 oxidoreductase activity acting on single donors with incorporation of molecular oxygen incorporation of two atoms of oxygen	2	0.112985	0.0360791
enriched	GO0032587 ruffle membrane	2	0.112985	0.0360791
enriched	GO0043406 positive regulation of map kinase activity	2	0.112985	0.0360791
enriched	GO0045736 negative regulation of cyclin dependent protein kinase activity	2	0.112985	0.0360791
enriched	GO0000502 proteasome complex	2	0.114162	0.0366471
enriched	GO0003684 damaged dna binding	2	0.114162	0.0366471
enriched	GO0005770 late endosome	2	0.114162	0.0366471
enriched	GO0006879 cellular iron ion homeostasis	2	0.114162	0.0366471
enriched	GO0020037 heme binding	2	0.114162	0.0366471
enriched	GO0090263 positive regulation of canonical wnt receptor signaling pathway	2	0.114162	0.0366471
enriched	GO0009314 response to radiation	2	0.115339	0.0372779
enriched	GO0031295 t cell costimulation	2	0.115339	0.0372779
enriched	GO0045429 positive regulation of nitric oxide biosynthetic process	2	0.115339	0.0372779
enriched	GO0045666 positive regulation of neuron differentiation	2	0.115339	0.0372779
enriched	GO0009408 response to heat	2	0.116516	0.037912
enriched	GO0012505 endomembrane system	2	0.116516	0.037912
enriched	GO0031012 extracellular matrix	2	0.116516	0.037912
enriched	GO0051059 nf kappab binding	2	0.116516	0.037912
enriched	GO0001047 core promoter binding	2	0.117693	0.0385493
enriched	GO0005737 cytoplasm	3	0.494311	0.0385493
enriched	GO0005765 lysosomal membrane	2	0.117693	0.0385493
enriched	GO0021987 cerebral cortex development	2	0.117693	0.0385493
enriched	GO0000777 condensed chromosome kinetochore	2	0.11887	0.0391581
enriched	GO0000910 cytokinesis	2	0.11887	0.0391581
enriched	GO0006289 nucleotide excision repair	2	0.11887	0.0391581
enriched	GO0030165 pdz domain binding	2	0.11887	0.0391581
enriched	GO0045202 synapse	2	0.11887	0.0391581
enriched	GO0009411 response to uv	2	0.120047	0.0398982
enriched	GO0006406 mrna export from nucleus	2	0.121224	0.0406115
enriched	GO0006921 cellular component disassembly involved in apoptotic process	2	0.121224	0.0406115
enriched	GO0006096 glycolysis	2	0.123578	0.042087
enriched	GO0007160 cell matrix adhesion	2	0.123578	0.042087
enriched	GO0018279 protein n linked glycosylation via asparagine	2	0.123578	0.042087
enriched	GO0016023 cytoplasmic membrane bounded vesicle	2	0.124755	0.0428502
enriched	GO0005634 nucleus	3	0.515496	0.0431902
enriched	GO0005516 calmodulin binding	2	0.125932	0.0434793
enriched	GO0015758 glucose transport	2	0.125932	0.0434793
enriched	GO0032869 cellular response to insulin stimulus	2	0.125932	0.0434793
enriched	GO0045740 positive regulation of dna replication	2	0.125932	0.0434793
enriched	GO0000226 microtubule cytoskeleton organization	2	0.127109	0.0441459
enriched	GO0001764 neuron migration	2	0.127109	0.0441459
enriched	GO0005643 nuclear pore	2	0.127109	0.0441459
enriched	GO0042593 glucose homeostasis	2	0.127109	0.0441459
enriched	GO0000932 cytoplasmic mrna processing body	2	0.128286	0.0448155
enriched	GO0006464 cellular protein modification process	2	0.128286	0.0448155
enriched	GO0035264 multicellular organism growth	2	0.128286	0.0448155
enriched	GO0051384 response to glucocorticoid stimulus	2	0.128286	0.0448155
enriched	GO0005840 ribosome	2	0.129463	0.0454879
enriched	GO0006661 phosphatidylinositol biosynthetic process	2	0.129463	0.0454879
enriched	GO0009952 anterior posterior pattern specification	2	0.129463	0.0454879
enriched	GO0031093 platelet alpha granule lumen	2	0.129463	0.0454879
enriched	GO0000186 activation of mapkk activity	2	0.130639	0.0461631
enriched	GO0005901 caveola	2	0.130639	0.0461631
enriched	GO0043085 positive regulation of catalytic activity	2	0.130639	0.0461631
enriched	GO0061418 regulation of transcription from rna polymerase ii promoter in response to hypoxia	2	0.130639	0.0461631
enriched	GO0007267 cell cell signaling	2	0.13417	0.0485106
enriched	GO0008017 microtubule binding	2	0.13417	0.0485106
enriched	GO0034329 cell junction assembly	2	0.13417	0.0485106
enriched	GO0060021 palate development	2	0.13417	0.0485106
enriched	GO0001503 ossification	2	0.135347	0.0492003
enriched	GO0001658 branching involved in ureteric bud morphogenesis	2	0.135347	0.0492003
enriched	GO0007568 aging	2	0.135347	0.0492003
enriched	GO0016337 cell cell adhesion	2	0.135347	0.0492003
enriched	GO0001570 vasculogenesis	2	0.136524	0.0499319
enriched	GO0002053 positive regulation of mesenchymal cell proliferation	2	0.136524	0.0499319
enriched	GO0022625 cytosolic large ribosomal subunit	2	0.136524	0.0499319
Pathways
Type	Name	Number of hits	Expected score	Adjusted p-value
enriched	P00039 Metabotropic glutamate receptor group III pathway	3	0.069439	0.00174244
enriched	P00040 Metabotropic glutamate receptor group II pathway	3	0.0706159	0.00174244
enriched	P00043 Muscarinic acetylcholine receptor 2 and 4 signaling pathway	3	0.0800314	0.00174244
enriched	P00045 Notch signaling pathway	3	0.0800314	0.00174244
enriched	P04373 5HT1 type receptor mediated signaling pathway	3	0.0600235	0.00174244
enriched	P04374 5HT2 type receptor mediated signaling pathway	3	0.0706159	0.00174244
enriched	P04377 Beta1 adrenergic receptor signaling pathway	3	0.0600235	0.00174244
enriched	P04378 Beta2 adrenergic receptor signaling pathway	3	0.0600235	0.00174244
enriched	P04385 Histamine H1 receptor mediated signaling pathway	3	0.0717929	0.00174244
enriched	P04386 Histamine H2 receptor mediated signaling pathway	3	0.0506081	0.00174244
enriched	P04391 Oxytocin receptor mediated signaling pathway	3	0.069439	0.00174244
enriched	P04394 Thyrotropin releasing hormone receptor signaling pathway	3	0.0682621	0.00174244
enriched	P05730 Endogenous cannabinoid signaling	3	0.035308	0.00174244
enriched	P05731 GABA B receptor II signaling	3	0.0612005	0.00174244
enriched	WP2012 miRs in Muscle Cell Differentiation	3	0.0776775	0.00174244
enriched	hsa00520 Amino sugar and nucleotide sugar metabolism	3	0.0753237	0.00174244
enriched	hsa00970 Aminoacyl tRNA biosynthesis	3	0.0776775	0.00174244
enriched	hsa04146 Peroxisome	3	0.0765006	0.00174244
enriched	WP422 MAPK Cascade	3	0.0847391	0.00196444
enriched	P05913 Enkephalin release	2	0.00941546	0.0019904
enriched	WP408 Oxidative Stress	3	0.0882699	0.0019904
enriched	hsa00270 Cysteine and methionine metabolism	3	0.0882699	0.0019904
enriched	hsa05020 Prion diseases	3	0.0906238	0.0019904
enriched	WP466 DNA Replication	3	0.0953315	0.00222481
enriched	P00027 Heterotrimeric G protein signaling pathway Gq alpha and Go alpha mediated pathway	3	0.0988623	0.00238525
enriched	P00044 Nicotinic acetylcholine receptor signaling pathway	3	0.107101	0.00281587
enriched	WP170 Nuclear Receptors	3	0.105924	0.00281587
enriched	P00003 Alzheimer disease amyloid secretase pathway	3	0.120047	0.00346627
enriched	WP400 p38 MAPK Signaling Pathway	3	0.117693	0.00346627
enriched	hsa00240 Pyrimidine metabolism	3	0.11887	0.00346627
enriched	hsa00562 Inositol phosphate metabolism	3	0.116516	0.00346627
enriched	P00026 Heterotrimeric G protein signaling pathway Gi alpha and Gs alpha mediated pathway	3	0.130639	0.00366321
enriched	P02756 N acetylglucosamine metabolism	2	0.016477	0.00366321
enriched	P02757 O antigen biosynthesis	2	0.016477	0.00366321
enriched	WP183 Proteasome Degradation	3	0.130639	0.00366321
enriched	WP35 G Protein Signaling Pathways	3	0.130639	0.00366321
enriched	hsa04070 Phosphatidylinositol signaling system	3	0.128286	0.00366321
enriched	hsa04720 Long term potentiation	3	0.132993	0.00366321
enriched	hsa04730 Long term depression	3	0.123578	0.00366321
enriched	hsa05014 Amyotrophic lateral sclerosis ALS	3	0.132993	0.00366321
enriched	WP127 IL 5 signaling pathway	3	0.135347	0.00367904
enriched	hsa05012 Parkinsons disease	3	0.135347	0.00367904
enriched	WP15 selenium	3	0.137701	0.00378596
enriched	P00019 Endothelin signaling pathway	3	0.141232	0.00390571
enriched	WP195 IL 1 signaling pathway	3	0.141232	0.00390571
enriched	P00012 Cadherin signaling pathway	3	0.151824	0.00412696
enriched	WP49 IL 2 Signaling pathway	3	0.14594	0.00412696
enriched	WP536 Calcium Regulation in the Cardiac Cell	3	0.14947	0.00412696
enriched	hsa04650 Natural killer cell mediated cytotoxicity	3	0.14947	0.00412696
enriched	hsa04912 GnRH signaling pathway	3	0.151824	0.00412696
enriched	hsa04916 Melanogenesis	3	0.147117	0.00412696
enriched	hsa05216 Thyroid cancer	3	0.147117	0.00412696
enriched	hsa05416 Viral myocarditis	3	0.150647	0.00412696
enriched	WP2059 Alzheimers Disease	3	0.156532	0.00436151
enriched	hsa04540 Gap junction	3	0.156532	0.00436151
enriched	P00016 Cytoskeletal regulation by Rho GTPase	3	0.158886	0.00448131
enriched	P00056 VEGF signaling pathway	3	0.16124	0.00460279
enriched	hsa00740 Riboflavin metabolism	2	0.0223617	0.00467858
enriched	P05912 Dopamine receptor mediated signaling pathway	2	0.0235386	0.00508321
enriched	hsa04670 Leukocyte transendothelial migration	3	0.169478	0.00508321
enriched	P00048 PI3 kinase pathway	3	0.170655	0.00510551
enriched	P00052 TGF beta signaling pathway	3	0.177717	0.00525391
enriched	WP231 TNF alpha Signaling Pathway	3	0.174186	0.00525391
enriched	WP289 Myometrial Relaxation and Contraction Pathways	3	0.17654	0.00525391
enriched	WP304 Kit receptor signaling pathway	3	0.17654	0.00525391
enriched	hsa03040 Spliceosome	3	0.175363	0.00525391
enriched	hsa04210 Apoptosis	3	0.177717	0.00525391
enriched	hsa04120 Ubiquitin mediated proteolysis	3	0.178894	0.00528087
enriched	hsa05010 Alzheimers disease	3	0.181248	0.00541389
enriched	P00004 Alzheimer disease presenilin pathway	3	0.182424	0.00544187
enriched	P00021 FGF signaling pathway	3	0.187132	0.00562124
enriched	P00047 PDGF signaling pathway	3	0.187132	0.00562124
enriched	hsa04060 Cytokine cytokine receptor interaction	3	0.185955	0.00562124
enriched	hsa04114 Oocyte meiosis	3	0.189486	0.00562124
enriched	hsa04350 TGF beta signaling pathway	3	0.189486	0.00562124
enriched	hsa04914 Progesterone mediated oocyte maturation	3	0.188309	0.00562124
enriched	WP1602 Nicotine Activity on Dopaminergic Neurons	2	0.0282464	0.00568059
enriched	P00018 EGF receptor signaling pathway	3	0.193017	0.00579101
enriched	hsa05213 Endometrial cancer	3	0.194194	0.00582359
enriched	WP23 B Cell Receptor Signaling Pathway	3	0.196548	0.00596378
enriched	P00036 Interleukin signaling pathway	3	0.198902	0.00610036
enriched	P04398 p53 pathway feedback loops 2	3	0.201255	0.00610036
enriched	WP51 Regulation of Actin Cytoskeleton	3	0.200078	0.00610036
enriched	hsa05016 Huntingtons disease	3	0.201255	0.00610036
enriched	P00029 Huntington disease	3	0.202432	0.0061356
enriched	WP2037 Prolactin Signaling Pathway	3	0.204786	0.00620737
enriched	hsa05223 Non small cell lung cancer	3	0.204786	0.00620737
enriched	hsa04910 Insulin signaling pathway	3	0.205963	0.00624386
enriched	hsa04062 Chemokine signaling pathway	3	0.208317	0.00624864
enriched	hsa04530 Tight junction	3	0.208317	0.00624864
enriched	hsa04810 Regulation of actin cytoskeleton	3	0.20714	0.00624864
enriched	hsa04950 Maturity onset diabetes of the young	2	0.0329541	0.00650461
enriched	WP236 Adipogenesis	3	0.214202	0.00665032
enriched	hsa04310 Wnt signaling pathway	3	0.216556	0.0068001
enriched	WP481 Insulin Signaling	3	0.217732	0.00683943
enriched	P00006 Apoptosis signaling pathway	3	0.220086	0.00684862
enriched	P00031 Inflammation mediated by chemokine and cytokine signaling pathway	3	0.218909	0.00684862
enriched	P00034 Integrin signalling pathway	3	0.220086	0.00684862
enriched	hsa04742 Taste transduction	2	0.0364849	0.00743005
enriched	hsa05222 Small cell lung cancer	3	0.228325	0.0074983
enriched	P00005 Angiogenesis	3	0.229502	0.00754006
enriched	hsa04115 p53 signaling pathway	3	0.231856	0.00766755
enriched	hsa04144 Endocytosis	3	0.233033	0.00766755
enriched	hsa04520 Adherens junction	3	0.233033	0.00766755
enriched	P00059 p53 pathway	3	0.236563	0.0078754
enriched	WP368 Mitochondrial LC Fatty Acid Beta Oxidation	2	0.0388388	0.0078754
enriched	P02721 ATP synthesis	2	0.0400157	0.00788223
enriched	WP366 TGF beta Signaling Pathway1	3	0.241271	0.00788223
enriched	WP382 MAPK signaling pathway	3	0.241271	0.00788223
enriched	WP45 G1 to S cell cycle control	3	0.242448	0.00788223
enriched	WP707 DNA damage response	3	0.242448	0.00788223
enriched	hsa00260 Glycine serine and threonine metabolism	2	0.0400157	0.00788223
enriched	hsa05210 Colorectal cancer	3	0.242448	0.00788223
enriched	hsa05212 Pancreatic cancer	3	0.242448	0.00788223
enriched	P00057 Wnt signaling pathway	3	0.243625	0.0079286
enriched	WP229 Irinotecan Pathway	2	0.0411926	0.00803612
enriched	hsa00982 Drug metabolism cytochrome P450	2	0.0411926	0.00803612
enriched	hsa00290 Valine leucine and isoleucine biosynthesis	2	0.0423696	0.0084345
enriched	hsa04722 Neurotrophin signaling pathway	3	0.25304	0.00858989
enriched	hsa00565 Ether lipid metabolism	2	0.0435465	0.0086931
enriched	hsa04940 Type I diabetes mellitus	2	0.0435465	0.0086931
enriched	WP710 DNA damage response only ATM dependent	3	0.258925	0.00890678
enriched	hsa05220 Chronic myeloid leukemia	3	0.258925	0.00890678
enriched	hsa00980 Metabolism of xenobiotics by cytochrome P450	2	0.0447234	0.00895169
enriched	hsa04010 MAPK signaling pathway	3	0.263633	0.00925334
enriched	WP306 Focal Adhesion	3	0.265987	0.00942912
enriched	WP138 Androgen receptor signaling pathway	3	0.267164	0.00948016
enriched	WP179 Cell cycle	3	0.268341	0.00953151
enriched	P00028 Heterotrimeric G protein signaling pathway rod outer segment phototransduction	2	0.0470773	0.00954216
enriched	P04376 5HT4 type receptor mediated signaling pathway	2	0.0482542	0.00980092
enriched	P04379 Beta3 adrenergic receptor signaling pathway	2	0.0482542	0.00980092
enriched	hsa00600 Sphingolipid metabolism	2	0.0482542	0.00980092
enriched	hsa00983 Drug metabolism other enzymes	2	0.0494311	0.0102109
enriched	P04380 Cortocotropin releasing factor receptor signaling pathway	2	0.0506081	0.0106263
enriched	hsa04110 Cell cycle	3	0.283641	0.0106806
enriched	hsa04510 Focal adhesion	3	0.287171	0.0110046
enriched	WP2256 Integrated Pancreatic Cancer Pathway	3	0.288348	0.0110597
enriched	WP129 Matrix Metalloproteinases	2	0.0529619	0.0113064
enriched	hsa01100 Metabolic pathways	3	0.293056	0.0114455
enriched	P00007 Axon guidance mediated by semaphorins	2	0.0541389	0.0115657
enriched	WP299 Nuclear receptors in lipid metabolism and toxicity	2	0.0541389	0.0115657
enriched	hsa03022 Basal transcription factors	2	0.0564927	0.0125096
enriched	P00025 Hedgehog signaling pathway	2	0.0588466	0.0131163
enriched	WP558 Complement and Coagulation Cascades	2	0.0588466	0.0131163
enriched	hsa00052 Galactose metabolism	2	0.0588466	0.0131163
enriched	hsa03440 Homologous recombination	2	0.0588466	0.0131163
enriched	hsa04610 Complement and coagulation cascades	2	0.0588466	0.0131163
enriched	P00011 Blood coagulation	2	0.0600235	0.0132865
enriched	WP143 Fatty Acid Beta Oxidation	2	0.0600235	0.0132865
enriched	WP1434 Osteopontin Signaling	2	0.0600235	0.0132865
enriched	WP167 Eicosanoid Synthesis	2	0.0600235	0.0132865
enriched	hsa03430 Mismatch repair	2	0.0612005	0.0137234
enriched	WP22 IL 9 signaling pathway	2	0.0623774	0.0138922
enriched	hsa00071 Fatty acid metabolism	2	0.0623774	0.0138922
enriched	hsa01040 Biosynthesis of unsaturated fatty acids	2	0.0623774	0.0138922
enriched	hsa02010 ABC transporters	2	0.0623774	0.0138922
enriched	hsa00480 Glutathione metabolism	2	0.0635543	0.0142401
enriched	hsa00561 Glycerolipid metabolism	2	0.0635543	0.0142401
enriched	WP666 Hypothetical Network for Drug Addiction	2	0.0647313	0.0146807
enriched	WP28 Selenium Metabolism and Selenoproteins	2	0.0659082	0.0151252
enriched	WP26 Signal Transduction of S1P	2	0.0682621	0.0161256
enriched	WP500 Glycogen Metabolism	2	0.069439	0.0164823
enriched	hsa03030 DNA replication	2	0.069439	0.0164823
enriched	hsa05200 Pathways in cancer	3	0.349549	0.0164941
enriched	hsa00051 Fructose and mannose metabolism	2	0.0706159	0.0166378
enriched	hsa00564 Glycerophospholipid metabolism	2	0.0706159	0.0166378
enriched	hsa04623 Cytosolic DNA sensing pathway	2	0.0706159	0.0166378
enriched	P00017 DNA replication	2	0.0717929	0.0169937
enriched	hsa00250 Alanine aspartate and glutamate metabolism	2	0.0717929	0.0169937
enriched	WP241 One Carbon Metabolism	2	0.0729698	0.0172493
enriched	hsa00640 Propanoate metabolism	2	0.0729698	0.0172493
enriched	hsa03420 Nucleotide excision repair	2	0.0729698	0.0172493
enriched	P00042 Muscarinic acetylcholine receptor 1 and 3 signaling pathway	2	0.0741467	0.0175048
enriched	WP404 Nucleotide Metabolism	2	0.0741467	0.0175048
enriched	WP98 Prostaglandin Synthesis and Regulation	2	0.0741467	0.0175048
enriched	WP2197 Endothelin	2	0.0765006	0.0185273
enriched	P02738 De novo purine biosynthesis	2	0.0776775	0.0188866
enriched	hsa00590 Arachidonic acid metabolism	2	0.0776775	0.0188866
enriched	hsa04640 Hematopoietic cell lineage	2	0.0788545	0.0193538
enriched	WP357 Fatty Acid Biosynthesis	2	0.0823852	0.0210053
enriched	WP383 Striated Muscle Contraction	2	0.0847391	0.022097
enriched	WP623 Oxidative phosphorylation	2	0.085916	0.0225886
enriched	WP34 Ovarian Infertility Genes	2	0.0882699	0.0237092
enriched	WP1601 Fluoropyrimidine Activity	2	0.0894468	0.0242112
enriched	WP702 metapathway biotransformation	2	0.0906238	0.0247158
enriched	hsa03320 PPAR signaling pathway	2	0.0929776	0.025733
enriched	hsa04260 Cardiac muscle contraction	2	0.0929776	0.025733
enriched	P00055 Transcription regulation by bZIP transcription factor	2	0.0941546	0.0261066
enriched	P04397 p53 pathway by glucose deprivation	2	0.0941546	0.0261066
enriched	WP581 EPO Receptor Signaling	2	0.0953315	0.0266195
enriched	hsa00620 Pyruvate metabolism	2	0.0965084	0.0271349
enriched	WP268 Notch Signaling Pathway	2	0.100039	0.028844
enriched	hsa04622 RIG I like receptor signaling pathway	2	0.100039	0.028844
enriched	hsa04320 Dorso ventral axis formation	2	0.101216	0.02922
enriched	hsa05217 Basal cell carcinoma	2	0.101216	0.02922
enriched	P00060 Ubiquitin proteasome pathway	2	0.102393	0.0294465
enriched	WP524 G13 Signaling Pathway	2	0.102393	0.0294465
enriched	hsa04960 Aldosterone regulated sodium reabsorption	2	0.102393	0.0294465
enriched	hsa00310 Lysine degradation	2	0.10357	0.029822
enriched	hsa03018 RNA degradation	2	0.10357	0.029822
enriched	P00020 FAS signaling pathway	2	0.105924	0.0310291
enriched	P00032 Insulin IGF pathway mitogen activated protein kinase kinase MAP kinase cascade	2	0.108278	0.0322536
enriched	WP410 Diurnally regulated genes with circadian orthologs	2	0.109455	0.0327913
enriched	hsa04330 Notch signaling pathway	2	0.110632	0.0333309
enriched	WP111 Electron Transport Chain	2	0.111809	0.0338726
enriched	hsa04512 ECM receptor interaction	2	0.112985	0.0344161
enriched	WP244 Alpha 6 Beta 4 signaling pathway	2	0.116516	0.0364062
enriched	WP205 IL 7 signaling pathway	2	0.117693	0.0369606
enriched	P00010 B cell activation	2	0.11887	0.0373382
enriched	P00054 Toll receptor signaling pathway	2	0.11887	0.0373382
enriched	WP706 SIDS Susceptibility Pathways	2	0.120047	0.0375384
enriched	hsa04612 Antigen processing and presentation	2	0.120047	0.0375384
enriched	hsa05110 Vibrio cholerae infection	2	0.120047	0.0375384
enriched	P00046 Oxidative stress response	2	0.121224	0.0380926
enriched	hsa04270 Vascular smooth muscle contraction	2	0.122401	0.0386485
enriched	hsa00190 Oxidative phosphorylation	2	0.123578	0.039206
enriched	hsa05410 Hypertrophic cardiomyopathy HCM	2	0.124755	0.0397651
enriched	WP107 Translation Factors	2	0.127109	0.0407022
enriched	WP176 Folate Metabolism	2	0.127109	0.0407022
enriched	hsa05414 Dilated cardiomyopathy	2	0.127109	0.0407022
enriched	WP2118 Arrhythmogenic right ventricular cardiomyopathy	2	0.128286	0.0408942
enriched	hsa04621 NOD like receptor signaling pathway	2	0.128286	0.0408942
enriched	hsa05412 Arrhythmogenic right ventricular cardiomyopathy ARVC	2	0.128286	0.0408942
enriched	WP313 Signaling of Hepatocyte Growth Factor Receptor	2	0.129463	0.0414544
enriched	WP534 Glycolysis and Gluconeogenesis	2	0.130639	0.0418302
enriched	hsa04142 Lysosome	2	0.130639	0.0418302
enriched	WP364 IL 6 signaling pathway	2	0.131816	0.0422057
enriched	WP712 Estrogen signaling pathway	2	0.131816	0.0422057
enriched	hsa00010 Glycolysis Gluconeogenesis	2	0.136524	0.0448461
enriched	hsa04664 Fc epsilon RI signaling pathway	2	0.136524	0.0448461
enriched	WP314 FAS pathway and Stress induction of HSP regulation	2	0.138878	0.0461868
enriched	hsa00230 Purine metabolism	2	0.141232	0.047541
enriched	hsa04020 Calcium signaling pathway	2	0.143586	0.0489083
enriched	P00033 Insulin IGF pathway protein kinase B signaling cascade	2	0.144763	0.0492802
enriched	hsa04662 B cell receptor signaling pathway	2	0.144763	0.0492802
